# Supplementary material for: Sensory conflict disrupts circadian rhythms in the sea anemone Nematostella vectensis
Source: eLife. 2023 Apr 6;12:e81084. doi: 10.7554/eLife.81084 (PMC10188108; doi:10.7554/eLife.81084)
Supplement: Figure 5—source data 1. — Contains TMM-normalized counts-per-million on a log2 scale. [file elife-81084-fig5-data1.txt]

"align01A" "align01B" "align01C" "align02A" "align02B" "align02C" "align03A" "align03B" "align03C" "align04A" "align04B" "align04C" "align05A" "align05B" "align05C" "align06A" "align06B" "align06C" "align07A" "align07B" "align07C" "align08A" "align08B" "align08C" "align09A" "align09B" "align09C" "align10A" "align10B" "align10C" "align11A" "align11B" "align11C" "align12A" "align12B" "align12C" "align13A" "align13B" "align13C" "offset01A" "offset01B" "offset01C" "offset02A" "offset02B" "offset02C" "offset03A" "offset03B" "offset03C" "offset04A" "offset04B" "offset04C" "offset05A" "offset05B" "offset05C" "offset06A" "offset06B" "offset06C" "offset07A" "offset07B" "offset07C" "offset08A" "offset08B" "offset08C" "offset09A" "offset09B" "offset09C" "offset10A" "offset10B" "offset10C" "offset11A" "offset11B" "offset11C" "offset12A" "offset12B" "offset12C" "offset13A" "offset13B" "offset13C"
"NVEC200_015320_1.1" 6.07272719931166 6.35353380379053 6.04312032392823 6.33904358409058 6.53999836147455 6.39251402255151 6.30037662442358 6.38356562568919 5.61076371855503 5.74833534845774 5.81883985213667 5.67731231175936 5.78641227095061 5.26677768662304 5.69553692934123 5.75139639432593 5.12866659023278 5.4977391874232 6.02734706426417 6.13364392368663 6.18395602306048 6.33164274376211 6.44382592653414 6.605801858911 6.07227335095302 6.02363805161791 5.93472940664266 5.98966812811377 5.60606368308309 5.80297646839788 5.96554800105774 5.21450382129017 5.67572824257323 5.66890127142492 5.59910540678931 5.66931678234109 5.96390714093276 5.93595297157121 5.8334430713234 6.0934705282331 5.91282432632968 6.32869637579018 6.01567485830454 6.05190202964655 6.44112932769876 6.41440231696277 6.42207223891136 6.41975954299532 6.17340458299542 6.08904746202113 6.21970836893039 6.13045233293449 5.95452104446499 5.87000851001759 5.83826165457137 5.42866794837388 5.50924190868891 5.9259120922476 6.18937537835611 5.80789185793099 6.33769477088164 6.06823656182991 6.388709062992 5.82213695677536 6.088072339786 6.23126063434162 6.17748459945914 6.42903760474077 6.33201696953379 5.9764953200899 5.86794261803507 5.68355585436772 5.36037909812812 5.61153863551485 5.70220317693451 6.31429549347506 6.37307378963809 5.91611324371531
"NVEC200_015321_1.1" 3.00832316974098 1.58065760266935 2.64690592857642 3.13171641640715 2.05224149501904 2.51629699382935 2.41817075421552 1.90531108031813 1.48902169118423 1.48308405571801 2.23630566011385 2.99978669495986 3.11381121783854 2.63377699244516 3.08298478464377 -0.0969981649615127 2.67125393211408 2.13202728997585 1.84949950198574 2.97922182873032 2.54304649723544 2.65196906700368 2.88314724031923 2.25076493552392 2.87958165617166 2.61351629539612 3.35384268079075 2.81968758244281 3.06842831686619 2.85793240408902 3.23148920269785 1.74644758228623 2.62343390982103 2.86593069598414 2.60971478330288 2.44546332744077 2.34693405609636 3.83460335749526 3.60311435414166 2.2112788644868 1.91133557887841 1.06342630882135 2.59782591226101 2.53853023892387 1.88708096038674 1.08807120743463 2.29209605793494 1.18503686917562 2.41274785353891 1.88946625285877 2.69952965747442 2.09268319419033 3.02863820075179 2.94588152325044 2.09700051282216 2.22013087730736 1.85971181536804 0.999103412702237 2.31093934522387 1.34158903206255 3.19543030991933 -0.0969981649615127 1.70666605738416 2.87268634080597 2.11982352509554 3.64511491702253 1.96641727706085 2.653517912257 2.05867807731379 3.09919018375272 2.59980505973029 2.37402855458365 1.16381950758064 2.8514991951291 3.33907168479232 2.96196697341345 3.05940808969049 2.95479220363737
"NVEC200_015322_1.1" 2.50483646894593 2.77755241803079 3.24186697921319 2.89314510394743 2.94407296168083 3.07998482829798 2.75057684664635 2.31502802350522 2.34559718326964 2.7046970988975 2.96227465083829 3.03662684621938 2.44787951795786 2.63377699244516 2.67346128340011 1.49274606973315 3.00034371571521 2.76252772084102 3.3796673824455 2.97922182873032 3.09535619463185 3.0550683096233 3.18516958900845 2.86966110662985 2.90318512256053 2.90908097019344 3.54535558018084 2.42537389337249 2.66807059764308 3.01273682198871 3.30191315654589 2.65052480141954 2.49555013291933 2.75315257881103 3.14021899777934 2.60681673603348 2.27942452460693 3.17793064397972 2.22464636171412 1.76506624482396 3.23792277899005 2.23506241292757 2.30479215492228 1.9178982097978 2.36358146167369 3.14965645909586 2.55080671309525 2.65853962059356 3.21966314143637 2.60866550714575 2.52467664873809 3.44279242577456 1.78275953841878 2.65104991316085 2.54314171900592 1.2213321378985 2.69165191151192 3.33645539107181 2.31587450532082 2.36734676996223 2.8286596014905 1.46694084985062 2.84067114828766 2.87865200053788 2.72698274173984 2.28156396685855 2.80806053015089 3.1746157117444 3.20842922972182 2.04123467422876 2.30572384861405 3.18651174999408 2.63032615666423 3.00991499598317 2.54433944237925 2.1141908029851 2.94280360924317 3.36597749869202
"NVEC200_015323_1.1" 2.33002142361614 2.5039846591163 2.5186360998185 2.8012823814839 1.90765594599443 3.39331442907678 2.54007381633652 2.61606648897967 2.97229956715114 2.59163088825182 3.30823267598757 3.03662684621938 2.34263701708773 2.91245398605816 3.3935098796952 3.534079613714 2.26887132035181 3.33298757293575 2.34902136963735 2.79885022280791 2.89903127507297 3.04145337896656 3.17354143118828 2.7594535852661 3.29825419386263 3.19463872798358 1.18006728925025 3.05822741923652 1.81641861610739 3.10766459734186 2.4662176555281 3.23643405370711 3.37070689499666 2.75315257881103 2.76205498328966 3.78936286426895 3.210822155368 2.29391249870785 2.90709305819322 3.58767881165175 2.20396659662699 3.26642706595536 2.88539189637128 3.36010408957015 2.64603474188567 3.00277309486533 2.25255296562713 2.77703930462271 2.77277308573364 3.15645266894495 2.99073441162075 3.3176407214018 2.4295600908251 3.47127921181046 2.92414974496075 3.48246408560655 3.26723391338621 3.09358168526593 2.84786256087141 3.50928170753191 2.00666748857261 2.81411806429546 2.78913808140743 2.64602287682797 2.44309360480615 1.84832169692595 1.77295118641813 1.24085659833914 2.53755491064638 2.71221242574513 3.53614328468525 3.51552408898496 3.33251151717995 2.76525149593087 2.54433944237925 3.2067417041464 1.27686697403427 2.7867894539326
"NVEC200_015324_1.1" -0.0969981649615127 -0.0969981649615153 -0.0969981649615153 -0.0969981649615127 -0.0969981649615153 -0.0969981649615127 0.27776810195286 -0.0969981649615127 1.43003689321799 0.25094910046349 1.2987430616527 -0.0969981649615127 -0.0969981649615127 0.393094675632914 0.788231910188967 -0.0969981649615127 0.691575675446257 -0.0969981649615127 1.21714704937478 1.07667510867583 -0.0969981649615153 -0.0969981649615127 1.09540888187912 1.80097634590049 -0.0969981649615127 0.858757953645931 -0.0969981649615127 -0.0969981649615127 -0.0969981649615127 -0.0969981649615127 1.58653846539851 0.669337652588112 1.06867074311959 0.968638421271147 -0.0969981649615127 0.465737028190919 -0.0969981649615127 -0.0969981649615127 -0.0969981649615127 0.621267533840636 0.647560087862125 -0.0969981649615153 -0.0969981649615127 0.236233566166849 0.707128801553937 1.21635489016763 0.643943581598504 0.43472337245586 -0.0969981649615127 -0.0969981649615127 0.916666300789602 -0.0969981649615127 1.28433686092157 0.928760283589455 1.45852630781798 0.247122570854234 1.44203749290344 0.657780558142822 -0.0969981649615153 1.95675404560043 -0.0969981649615127 0.954630733706927 1.47782747496287 0.830982574560147 0.733569892604423 1.21588915812929 1.19909988841126 1.5773786250022 1.78992894630668 -0.0969981649615127 -0.0969981649615127 1.26397730211262 0.987435525486583 1.9668449972607 -0.0969981649615153 0.39192437342981 0.212302768399775 -0.0969981649615153
"NVEC200_015319_1.1" -0.0969981649615127 -0.0969981649615153 -0.0969981649615153 0.897377665999084 -0.0969981649615153 -0.0969981649615127 -0.0969981649615127 -0.0969981649615127 -0.0969981649615153 -0.0969981649615127 -0.0969981649615127 -0.0969981649615127 -0.0969981649615127 -0.0969981649615153 0.437006090061029 -0.0969981649615127 -0.0969981649615127 -0.0969981649615127 -0.0969981649615127 -0.0969981649615127 -0.0969981649615153 -0.0969981649615127 -0.0969981649615127 -0.0969981649615127 1.08754371287251 -0.0969981649615127 -0.0969981649615127 -0.0969981649615127 -0.0969981649615127 -0.0969981649615127 -0.0969981649615153 -0.0969981649615127 -0.0969981649615153 -0.0969981649615127 -0.0969981649615127 -0.0969981649615127 -0.0969981649615127 -0.0969981649615127 -0.0969981649615127 -0.0969981649615127 -0.0969981649615153 -0.0969981649615153 -0.0969981649615127 -0.0969981649615153 -0.0969981649615127 0.413539582627104 -0.0969981649615127 -0.0969981649615127 -0.0969981649615127 -0.0969981649615127 -0.0969981649615153 -0.0969981649615127 -0.0969981649615127 -0.0969981649615127 -0.0969981649615127 -0.0969981649615127 -0.0969981649615153 -0.0969981649615127 -0.0969981649615153 -0.0969981649615127 -0.0969981649615127 -0.0969981649615127 -0.0969981649615127 0.553279984580327 -0.0969981649615127 -0.0969981649615127 -0.0969981649615127 -0.0969981649615127 -0.0969981649615127 -0.0969981649615127 -0.0969981649615127 -0.0969981649615127 -0.0969981649615127 -0.0969981649615127 -0.0969981649615153 -0.0969981649615127 0.214263922840397 -0.0969981649615153
"NVEC200_010911_1.1" -0.0969981649615127 -0.0969981649615153 -0.0969981649615153 -0.0969981649615127 -0.0969981649615153 -0.0969981649615127 -0.0969981649615127 -0.0969981649615127 -0.0969981649615153 -0.0969981649615127 -0.0969981649615127 -0.0969981649615127 -0.0969981649615127 -0.0969981649615153 -0.0969981649615127 -0.0969981649615127 -0.0969981649615127 -0.0969981649615127 -0.0969981649615127 -0.0969981649615127 -0.0969981649615153 -0.0969981649615127 -0.0969981649615127 -0.0969981649615127 -0.0969981649615127 -0.0969981649615127 -0.0969981649615127 -0.0969981649615127 -0.0969981649615127 -0.0969981649615127 -0.0969981649615153 -0.0969981649615127 -0.0969981649615153 -0.0969981649615127 -0.0969981649615127 -0.0969981649615127 -0.0969981649615127 -0.0969981649615127 -0.0969981649615127 -0.0969981649615127 -0.0969981649615153 -0.0969981649615153 -0.0969981649615127 -0.0969981649615153 -0.0969981649615127 -0.0969981649615153 -0.0969981649615127 -0.0969981649615127 -0.0969981649615127 -0.0969981649615127 -0.0969981649615153 -0.0969981649615127 -0.0969981649615127 -0.0969981649615127 -0.0969981649615127 -0.0969981649615127 -0.0969981649615153 -0.0969981649615127 -0.0969981649615153 -0.0969981649615127 -0.0969981649615127 -0.0969981649615127 -0.0969981649615127 -0.0969981649615127 -0.0969981649615127 -0.0969981649615127 -0.0969981649615127 -0.0969981649615127 -0.0969981649615127 -0.0969981649615127 -0.0969981649615127 -0.0969981649615127 -0.0969981649615127 -0.0969981649615127 -0.0969981649615153 -0.0969981649615127 -0.0969981649615127 -0.0969981649615153
"NVEC200_011113_1.1" 4.31458566856973 4.43707066303728 3.83345688920722 4.41578529237101 3.96194245251117 4.27767287486505 4.41598267763761 4.55151903381139 4.09297201573428 4.35612924537078 4.14181457091864 5.00003633984749 4.34879621943448 4.00814357253931 4.14466645320067 3.93947809504863 3.94790871228021 4.15025204964343 3.69323598314392 4.13885460445665 3.96482371644384 3.79113514809789 3.91730759003756 4.62825372963767 3.92758259166483 4.47951117047251 3.68213816378983 4.29775879226149 4.26530257798982 4.25166965004075 4.49494771924655 3.86174049953254 4.26529328386111 4.84840512614696 3.43121908970795 3.78936286426895 4.09344968413841 3.94731399008682 4.29498167029289 4.2166928931003 4.10388728552788 4.39621879516135 4.29495732800681 4.48968355838527 3.84148644577484 3.85120618070257 3.75704166767192 4.46072606020822 3.81810145535785 4.46350033168963 3.90906763428582 3.94406533166204 4.60692855573031 4.23483877449889 4.50676104860011 3.94175906765066 4.54558469486717 4.63683349313142 4.12852164270065 4.27546821204807 4.16190144446513 4.69690803336064 4.02068327830748 3.46615318018762 3.86598826067558 4.09692227905409 4.33939930084279 3.88195400120951 4.58580567666639 3.70296511340586 4.39100241349911 4.40036335519925 4.49031884138216 4.70404586762679 4.40197270151698 4.25088188690806 4.42104179409666 4.2990318499174
"NVEC200_010894_1.1" 2.34574858045951 3.20564937267628 3.32091795040949 3.0629131051122 3.39407813228827 3.65058790220325 3.73983490506082 4.44082734248013 3.20639917545796 3.85102009754809 3.31278304720096 3.25212082198207 3.31864872436027 3.24810696592105 3.34325426830721 3.27871032052512 3.6776958381806 3.10672297860167 3.18237749148706 3.59167768374834 3.34734001108133 3.91388180567919 3.8328582326949 4.02081116065855 3.74754585179292 3.81637593214049 4.22045128237396 3.61744236837662 2.1120270049835 3.70168473284306 3.61016862092008 3.81270545649629 3.80765492818723 4.05429600733118 3.67326022833324 3.00455673875009 3.59252359421756 3.26749548619114 2.92259062986332 3.057750981752 3.34673334528908 3.71060821491927 3.7911008179584 3.36158737634951 3.10303196057917 3.33132718188774 3.50225966837731 2.86668563254745 2.87189972048451 3.30090434458813 2.77960209446741 4.31536415882686 3.37961915396162 3.75582078562435 3.69449265660372 3.80429198159091 4.19542586316782 3.97794117635341 3.70223962545635 4.07492002011876 3.19543030991933 3.57424982829719 3.60313226499841 3.59887162506047 2.72698274173984 3.21758983355457 1.65153843575881 3.3192688237365 3.52998849027335 3.55463502728819 4.3443080504296 3.52440793085714 3.93505567130984 3.75489001775569 3.05008834922483 3.78226420467491 4.06129749770891 4.02467281068215
"NVEC200_010893_1.1" -0.0969981649615127 0.610857660270848 -0.0969981649615153 -0.0969981649615127 0.58340267238915 -0.0969981649615127 -0.0969981649615127 -0.0969981649615127 0.481128814967065 -0.0969981649615127 -0.0969981649615127 -0.0969981649615127 1.19618158243307 1.17175390684731 -0.0969981649615127 -0.0969981649615127 -0.0969981649615127 -0.0969981649615127 -0.0969981649615127 -0.0969981649615127 -0.0969981649615153 -0.0969981649615127 -0.0969981649615127 0.443507917373721 -0.0969981649615127 -0.0969981649615127 1.25479738854778 0.941790648497001 -0.0969981649615127 -0.0969981649615127 -0.0969981649615153 0.506696129670085 0.543687696880501 -0.0969981649615127 -0.0969981649615127 -0.0969981649615127 -0.0969981649615127 -0.0969981649615127 -0.0969981649615127 -0.0969981649615127 -0.0969981649615153 -0.0969981649615153 0.21105105573552 0.423552027692822 -0.0969981649615127 -0.0969981649615153 1.36542587616375 -0.0969981649615127 -0.0969981649615127 -0.0969981649615127 0.384828649784705 -0.0969981649615127 -0.0969981649615127 0.504450082270042 0.464509813717641 0.485966670188653 -0.0969981649615153 1.05321494156244 -0.0969981649615153 -0.0969981649615127 -0.0969981649615127 0.627390136529481 -0.0969981649615127 -0.0969981649615127 0.588371195665689 1.38318954968085 -0.0969981649615127 -0.0969981649615127 -0.0969981649615127 -0.0969981649615127 -0.0969981649615127 -0.0969981649615127 -0.0969981649615127 -0.0969981649615127 -0.0969981649615153 -0.0969981649615127 0.470143595508177 -0.0969981649615153
"NVEC200_010892_1.1" -0.0969981649615127 -0.0969981649615153 -0.0969981649615153 -0.0969981649615127 -0.0969981649615153 -0.0969981649615127 0.865894546961027 -0.0969981649615127 -0.0969981649615153 -0.0969981649615127 -0.0969981649615127 -0.0969981649615127 -0.0969981649615127 -0.0969981649615153 -0.0969981649615127 -0.0969981649615127 -0.0969981649615127 -0.0969981649615127 -0.0969981649615127 -0.0969981649615127 -0.0969981649615153 -0.0969981649615127 -0.0969981649615127 -0.0969981649615127 -0.0969981649615127 -0.0969981649615127 -0.0969981649615127 -0.0969981649615127 -0.0969981649615127 -0.0969981649615127 -0.0969981649615153 -0.0969981649615127 -0.0969981649615153 -0.0969981649615127 -0.0969981649615127 -0.0969981649615127 -0.0969981649615127 -0.0969981649615127 -0.0969981649615127 -0.0969981649615127 -0.0969981649615153 0.437422086833984 -0.0969981649615127 -0.0969981649615153 -0.0969981649615127 -0.0969981649615153 -0.0969981649615127 -0.0969981649615127 -0.0969981649615127 -0.0969981649615127 -0.0969981649615153 -0.0969981649615127 -0.0969981649615127 -0.0969981649615127 -0.0969981649615127 -0.0969981649615127 -0.0969981649615153 -0.0969981649615127 -0.0969981649615153 -0.0969981649615127 -0.0969981649615127 -0.0969981649615127 -0.0969981649615127 -0.0969981649615127 -0.0969981649615127 -0.0969981649615127 -0.0969981649615127 -0.0969981649615127 -0.0969981649615127 -0.0969981649615127 -0.0969981649615127 -0.0969981649615127 -0.0969981649615127 -0.0969981649615127 -0.0969981649615153 -0.0969981649615127 -0.0969981649615127 -0.0969981649615153
"NVEC200_010895_1.1" 1.0841968208587 -0.0969981649615153 0.553656723728723 0.484217326913198 0.58340267238915 -0.0969981649615127 -0.0969981649615127 0.596730948999973 0.481128814967065 0.485765995087468 1.15117878518463 0.6744167972026 0.87908483736937 1.54190780222491 -0.0969981649615127 1.7826866051509 0.458695021725163 0.379238839073206 0.447375614613134 -0.0969981649615127 -0.0969981649615153 -0.0969981649615127 -0.0969981649615127 0.443507917373721 -0.0969981649615127 1.02222308918669 1.06768300102052 0.941790648497001 -0.0969981649615127 -0.0969981649615127 0.906649556573418 1.25847399371754 0.985800015236029 0.599953306133677 0.513568118883651 1.15323953692962 0.576648279544098 -0.0969981649615127 -0.0969981649615127 1.11565669365963 -0.0969981649615153 -0.0969981649615153 -0.0969981649615127 0.805271818902129 0.76612982873178 0.78987360016135 -0.0969981649615127 0.681974719315293 -0.0969981649615127 0.490024515677629 1.03362479409585 0.471701361579014 1.28138068746853 0.504450082270042 0.464509813717641 0.485966670188653 -0.0969981649615153 0.761363129717311 0.871752182528609 -0.0969981649615127 0.973185096740575 0.627390136529481 -0.0969981649615127 0.999898871662247 0.588371195665689 1.03606127517778 1.02738805193147 0.916286238704059 -0.0969981649615127 -0.0969981649615127 1.18356217499242 -0.0969981649615127 -0.0969981649615127 1.13190623816302 -0.0969981649615153 -0.0969981649615127 0.876187490742131 -0.0969981649615153
"NVEC200_010979_1.1" -0.0969981649615127 0.610857660270848 -0.0969981649615153 0.897377665999084 -0.0969981649615153 -0.0969981649615127 -0.0969981649615127 -0.0969981649615127 -0.0969981649615153 0.899703066587724 -0.0969981649615127 0.6744167972026 0.472063806566609 -0.0969981649615153 -0.0969981649615127 0.642838371023347 -0.0969981649615127 -0.0969981649615127 -0.0969981649615127 0.483727328691187 -0.0969981649615153 0.631958437249788 -0.0969981649615127 0.443507917373721 -0.0969981649615127 0.568529606461443 0.29307423323887 -0.0969981649615127 -0.0969981649615127 -0.0969981649615127 0.906649556573418 0.506696129670085 0.543687696880501 0.599953306133677 0.941239103296726 -0.0969981649615127 0.576648279544098 -0.0969981649615127 -0.0969981649615127 0.812525288320932 0.383512728199457 0.437422086833984 -0.0969981649615127 -0.0969981649615153 -0.0969981649615127 -0.0969981649615153 -0.0969981649615127 -0.0969981649615127 -0.0969981649615127 0.490024515677629 -0.0969981649615153 0.471701361579014 -0.0969981649615127 0.92766034499202 -0.0969981649615127 -0.0969981649615127 0.477680604427882 0.395100024786138 0.467206623718648 -0.0969981649615127 -0.0969981649615127 0.627390136529481 -0.0969981649615127 -0.0969981649615127 -0.0969981649615127 1.03606127517778 0.572068417945415 -0.0969981649615127 -0.0969981649615127 -0.0969981649615127 1.18356217499242 -0.0969981649615127 -0.0969981649615127 -0.0969981649615127 0.629734826841978 -0.0969981649615127 -0.0969981649615127 0.444789464114098
"NVEC200_010976_1.1" 2.89795242582939 2.64724317982221 1.84763665828779 2.06416862920026 3.14120620527606 2.95834547540509 3.41918814099179 2.86500451927158 2.58602619585296 2.7046970988975 2.88065787673439 2.78319518135045 3.50253972581051 2.77934929572413 3.40159433648139 3.18244726923958 3.07098110285801 1.94875367368149 2.88042970743557 2.35201122861322 3.5617870079414 3.50902696708151 3.11538257599525 1.96698048317033 3.11618243953495 2.90908097019344 3.71439938362515 3.49662716740921 3.71499261169202 3.2806151332575 3.30191315654589 3.12234774751066 2.95052490538818 3.3541748729647 3.14021899777934 3.64815903884924 3.21428592934019 3.94731399008682 3.33266809934859 1.76506624482396 3.29335365433265 2.76635361173977 2.79575776597614 3.179505087075 3.03727039232234 2.60777515343886 2.55080671309525 2.09820580202519 3.54969181964853 3.23048567803016 2.61475053176125 3.25074315378514 2.98460565241098 3.26901621974492 3.29754617107339 2.80469273545524 3.04533895889733 3.21664768007717 2.84786256087141 2.35723907053411 3.55225522197897 2.81411806429546 2.59303418731915 3.24093154575753 3.92117672703002 2.57419349551116 2.91745115049927 2.3841083207606 3.47115628015771 2.98789859051118 2.48860522330609 2.25678605644683 2.8996754565186 3.00991499598317 2.68834018625877 2.1141908029851 2.94280360924317 2.95479220363737
"NVEC200_010977_1.1" -0.0969981649615127 -0.0969981649615153 -0.0969981649615153 -0.0969981649615127 -0.0969981649615153 -0.0969981649615127 -0.0969981649615127 -0.0969981649615127 -0.0969981649615153 -0.0969981649615127 -0.0969981649615127 0.6744167972026 -0.0969981649615127 -0.0969981649615153 -0.0969981649615127 -0.0969981649615127 -0.0969981649615127 -0.0969981649615127 -0.0969981649615127 -0.0969981649615127 -0.0969981649615153 -0.0969981649615127 -0.0969981649615127 -0.0969981649615127 -0.0969981649615127 -0.0969981649615127 -0.0969981649615127 -0.0969981649615127 -0.0969981649615127 -0.0969981649615127 0.906649556573418 -0.0969981649615127 -0.0969981649615153 -0.0969981649615127 -0.0969981649615127 -0.0969981649615127 -0.0969981649615127 -0.0969981649615127 -0.0969981649615127 -0.0969981649615127 -0.0969981649615153 -0.0969981649615153 -0.0969981649615127 -0.0969981649615153 -0.0969981649615127 -0.0969981649615153 -0.0969981649615127 -0.0969981649615127 -0.0969981649615127 -0.0969981649615127 0.384828649784705 -0.0969981649615127 -0.0969981649615127 -0.0969981649615127 -0.0969981649615127 -0.0969981649615127 -0.0969981649615153 -0.0969981649615127 -0.0969981649615153 -0.0969981649615127 -0.0969981649615127 -0.0969981649615127 -0.0969981649615127 -0.0969981649615127 0.588371195665689 -0.0969981649615127 0.572068417945415 -0.0969981649615127 -0.0969981649615127 -0.0969981649615127 -0.0969981649615127 -0.0969981649615127 -0.0969981649615127 -0.0969981649615127 -0.0969981649615153 -0.0969981649615127 -0.0969981649615127 -0.0969981649615153
"NVEC200_011194_1.1" -0.0969981649615127 -0.0969981649615153 -0.0969981649615153 -0.0969981649615127 -0.0969981649615153 -0.0969981649615127 -0.0969981649615127 -0.0969981649615127 -0.0969981649615153 0.485765995087468 -0.0969981649615127 -0.0969981649615127 -0.0969981649615127 -0.0969981649615153 -0.0969981649615127 -0.0969981649615127 -0.0969981649615127 -0.0969981649615127 -0.0969981649615127 -0.0969981649615127 -0.0969981649615153 -0.0969981649615127 -0.0969981649615127 0.443507917373721 -0.0969981649615127 -0.0969981649615127 -0.0969981649615127 -0.0969981649615127 -0.0969981649615127 -0.0969981649615127 -0.0969981649615153 -0.0969981649615127 -0.0969981649615153 -0.0969981649615127 -0.0969981649615127 -0.0969981649615127 -0.0969981649615127 -0.0969981649615127 -0.0969981649615127 -0.0969981649615127 -0.0969981649615153 -0.0969981649615153 0.21105105573552 0.423552027692822 -0.0969981649615127 -0.0969981649615153 -0.0969981649615127 -0.0969981649615127 -0.0969981649615127 -0.0969981649615127 -0.0969981649615153 -0.0969981649615127 -0.0969981649615127 -0.0969981649615127 -0.0969981649615127 -0.0969981649615127 -0.0969981649615153 -0.0969981649615127 -0.0969981649615153 -0.0969981649615127 -0.0969981649615127 -0.0969981649615127 -0.0969981649615127 -0.0969981649615127 -0.0969981649615127 -0.0969981649615127 -0.0969981649615127 -0.0969981649615127 -0.0969981649615127 -0.0969981649615127 -0.0969981649615127 -0.0969981649615127 -0.0969981649615127 -0.0969981649615127 -0.0969981649615153 -0.0969981649615127 -0.0969981649615127 -0.0969981649615153
"NVEC200_011197_1.1" 4.62289197465115 4.75442551412377 4.25179671117869 4.21422519428877 4.58703411917641 4.98654868500949 4.80753584396669 4.55151903381139 4.81381491971095 4.72951902270032 4.27555139287034 4.80915487253655 4.61146777482174 4.69903260432577 4.63270246973642 4.62871525050636 4.96570015405059 4.60516459406326 3.99415589098014 3.97846918116864 4.31933744828246 4.74157437483208 4.76207710316291 4.83569480013279 4.4826899147719 4.02502475409948 4.61158596852855 4.49988013056129 4.45553202433642 4.33250657244166 4.26748550899921 4.71135324573557 4.22553470959798 4.19815702010245 4.43457376584888 4.38659160572431 4.42773519158321 4.1957007835617 4.35479037999092 4.89145350015758 4.72427320458577 4.79515194606669 4.49331373220212 4.59043357082202 4.77360016013761 4.65250642477231 4.16169683068693 5.0027077219326 4.61357880342836 4.49387944142446 4.60234166264502 4.58346605159347 4.27667665788011 4.65049364703571 4.58906372951806 4.94157686539402 4.70591980905983 4.23248278384325 4.39714561201647 4.70423283429779 4.16190144446513 4.55442088648169 4.41479339092486 4.57470523071799 4.16929434256636 4.50398835633501 4.33939930084279 4.01536988337059 4.20750696701903 4.45480599976095 4.85794237527318 4.58500182839292 4.44779894998237 4.6806751854504 4.48321102928006 4.77276202857968 4.75759357416129 4.60718979694742
"NVEC200_011192_1.1" 4.43804651774321 4.17859504993369 4.33031995225644 4.02166090016268 4.15680573415217 4.17219448042508 3.69110210753811 4.32093169236371 4.20536267681515 3.65177454510161 4.33804096141586 4.07025009852784 3.76492172281363 3.03268344762033 4.0383618886122 3.93947809504863 3.72639372432492 4.05824515815047 3.95482320375375 3.79799731122455 4.06194720600671 4.22966562699832 3.8328582326949 4.12988202369892 4.4037723649893 4.24945512990243 4.15143280213236 3.61744236837662 4.15987190870761 4.51675833645115 4.52470124409067 3.76194496858369 4.26529328386111 4.32896449253444 4.4670697033725 4.59333569881934 4.04564291302953 4.10141348863769 3.74397435326498 4.50459498157409 4.00773638187801 4.36720746423909 4.56288746566364 4.75140652394936 4.02232127746151 4.74083263368469 4.24731971367977 4.43863014122916 3.89751517921989 3.43219990021331 4.58015342631071 4.10421974979768 4.07805646520231 3.75582078562435 3.92323306858364 3.9848170723997 3.68152489061688 3.90661217759326 3.88811432781886 4.33656703687487 3.73045514449447 4.47752716142855 3.97463653669918 4.32933015418227 4.12296763085825 3.84023344947219 3.51309164451017 4.01536988337059 3.69332912182766 3.70296511340586 3.9037228135139 3.74726764208987 3.58879389632782 4.58321194093315 3.42382599356254 4.16248801797207 4.55142520671505 4.2990318499174
"NVEC200_011195_1.1" 8.75012627392378 9.18456244702695 9.36757260608524 9.28942289347172 8.87382126489906 8.96596065475559 9.50121118370923 8.91239189655348 8.74042305737778 9.06758501921777 9.32400635791375 9.06518407764294 8.86608696585557 9.11489698110896 8.94679556128663 9.52425570633264 9.40592670482061 9.67957877007143 9.63342893865762 9.33217841517984 9.29667915760832 9.5664994893209 9.23008390723231 9.41921909029172 9.15738065651793 9.55199035180902 8.68534394416886 8.89528880920667 9.29085036888729 8.74883243037308 9.35839397883309 9.39615658874475 9.267192511565 9.12964500523987 9.0511549926855 9.50782682564522 9.34979886291672 8.28635994625726 8.78834448890126 9.348330747059 8.85557513302173 8.9493612031479 9.32818796422692 9.00342052254327 9.28771429416234 9.25147066756459 9.7527942902398 9.45894114261429 9.20354516657046 9.08159040508786 9.01398917574293 9.32132883634683 8.96582196597414 9.0720559371576 8.94403438707349 9.48759537067689 9.54085165385923 9.51452781447209 9.59894111377329 9.39501000909399 9.11802073012661 9.37190473072205 9.45323911936647 9.26781104214709 9.53816927571905 8.97754025393839 9.35341297348501 9.14007654666686 9.14795526503868 9.23548812104583 9.40333099527783 9.25553465149947 9.33799697135495 9.72761275082974 9.21345768282828 9.579454467764 9.34878739364343 9.69286792906393
"NVEC200_011196_1.1" 1.43978481729034 -0.0969981649615153 2.22180010088609 0.897377665999084 -0.0969981649615153 -0.0969981649615127 -0.0969981649615127 0.596730948999973 0.892736370293958 1.22097050168938 1.15117878518463 1.83950687459225 0.87908483736937 -0.0969981649615153 0.825873204439606 0.642838371023347 1.64689312059317 0.736678052939033 1.62193806828322 0.896641648954737 1.0160369244342 0.631958437249788 0.448354580476634 0.83579270625489 1.08754371287251 0.568529606461443 0.599813236560941 1.76545532105378 0.689368600553846 1.64646577172161 0.906649556573418 0.931009104048216 1.32373241828549 1.4206439534235 0.513568118883651 1.15323953692962 2.27196477127909 0.59896225584342 1.12519171333984 0.428281417060267 1.27090439951292 0.437422086833984 0.21105105573552 1.10683358897578 0.76612982873178 -0.0969981649615153 1.02101150605877 -0.0969981649615127 0.793388115847836 1.22863613818996 0.745394833787595 1.19552327810482 0.519598152609757 -0.0969981649615127 -0.0969981649615127 0.900004298428511 0.887548617815947 1.5034831291743 0.467206623718648 1.78589518006272 1.80960392973994 1.10739294762058 0.53091480823503 0.553279984580327 1.05110767634931 -0.0969981649615127 -0.0969981649615127 -0.0969981649615127 0.481874948479863 1.14233262583483 0.680929893062898 0.50132330949554 1.16381950758064 0.437026655494604 0.629734826841978 1.28903218532693 0.214263922840397 0.837745129465111
"NVEC200_011198_1.1" 2.16691837681077 2.16611091736779 3.15823210928928 3.35219132776315 2.10949181962785 2.82549797283503 3.29423930601636 3.26222562519971 1.69566934821226 2.80416976247153 2.96227465083829 2.47555240697672 2.76818082067062 2.28942420686368 2.76519416276467 2.84783519447763 2.91165376687944 2.59800384592245 2.79391938437074 2.97922182873032 2.40176548069509 2.69313985596795 2.50068754966333 2.5931488590969 3.01361104147267 2.79978373764653 3.17992374347055 2.28650111474458 2.81421969128746 2.68351223750164 3.15745034949298 3.12234774751066 2.35521806071536 3.08473798667002 2.77529890141965 1.81281804508646 2.27196477127909 3.08243526359671 3.07261175724918 2.64926342497976 3.05757748205728 1.95211679602261 2.64991234233556 2.53853023892387 2.13117418579256 2.40645031302234 3.10358670356717 2.49069365614013 3.09043508608848 3.43219990021331 2.09475331580495 2.44695790948395 2.68242743101041 2.94588152325044 3.23074798158792 2.9851706960848 2.96308158814795 3.0278741079223 2.43549908329713 2.93305054950745 2.47556420811374 3.14767574263666 0.966957365546585 1.84686833691016 2.95565485724532 1.38318954968085 2.26204704692919 1.92288284907629 2.8869620451916 1.14233262583483 2.79675216250475 2.63711424672945 2.06997043454297 3.56372971488596 2.38435535909579 2.34590821086125 2.66407951408238 0.837745129465111
"NVEC200_010795_1.1" -0.0969981649615127 -0.0969981649615153 -0.0969981649615153 -0.0969981649615127 -0.0969981649615153 -0.0969981649615127 -0.0969981649615127 -0.0969981649615127 -0.0969981649615153 -0.0969981649615127 -0.0969981649615127 -0.0969981649615127 -0.0969981649615127 -0.0969981649615153 -0.0969981649615127 -0.0969981649615127 -0.0969981649615127 -0.0969981649615127 -0.0969981649615127 -0.0969981649615127 -0.0969981649615153 -0.0969981649615127 -0.0969981649615127 -0.0969981649615127 -0.0969981649615127 -0.0969981649615127 -0.0969981649615127 -0.0969981649615127 -0.0969981649615127 -0.0969981649615127 -0.0969981649615153 -0.0969981649615127 -0.0969981649615153 -0.0969981649615127 -0.0969981649615127 -0.0969981649615127 -0.0969981649615127 -0.0969981649615127 -0.0969981649615127 -0.0969981649615127 -0.0969981649615153 -0.0969981649615153 -0.0969981649615127 -0.0969981649615153 -0.0969981649615127 -0.0969981649615153 -0.0969981649615127 -0.0969981649615127 -0.0969981649615127 -0.0969981649615127 -0.0969981649615153 -0.0969981649615127 -0.0969981649615127 -0.0969981649615127 -0.0969981649615127 -0.0969981649615127 -0.0969981649615153 -0.0969981649615127 -0.0969981649615153 -0.0969981649615127 -0.0969981649615127 -0.0969981649615127 -0.0969981649615127 -0.0969981649615127 -0.0969981649615127 -0.0969981649615127 -0.0969981649615127 -0.0969981649615127 -0.0969981649615127 -0.0969981649615127 -0.0969981649615127 -0.0969981649615127 -0.0969981649615127 -0.0969981649615127 -0.0969981649615153 -0.0969981649615127 -0.0969981649615127 -0.0969981649615153
"NVEC200_010796_1.1" 1.0841968208587 0.610857660270848 1.00045171051708 0.897377665999084 -0.0969981649615153 0.694845293698017 0.463332492544558 -0.0969981649615127 0.481128814967065 0.485765995087468 -0.0969981649615127 0.6744167972026 0.87908483736937 -0.0969981649615153 0.437006090061029 0.642838371023347 0.458695021725163 1.64572507318518 0.841682342518917 0.483727328691187 0.564296364753969 0.631958437249788 0.448354580476634 0.83579270625489 0.613576681839213 -0.0969981649615127 1.25479738854778 1.27135291132651 0.689368600553846 1.3683422458235 1.49282591780827 1.52518782609597 -0.0969981649615153 -0.0969981649615127 1.27069452572882 0.65951541094641 0.576648279544098 1.06645226748786 1.12519171333984 0.428281417060267 0.383512728199457 1.13263899852132 0.680451080582213 -0.0969981649615153 -0.0969981649615127 0.413539582627104 -0.0969981649615127 0.681974719315293 1.3398804475749 0.490024515677629 -0.0969981649615153 -0.0969981649615127 -0.0969981649615127 -0.0969981649615127 0.464509813717641 1.48396623466164 1.46732304263721 0.761363129717311 -0.0969981649615153 -0.0969981649615127 -0.0969981649615127 1.10739294762058 0.53091480823503 0.999898871662247 0.588371195665689 1.66278280483839 -0.0969981649615127 0.916286238704059 0.893858088541258 -0.0969981649615127 1.18356217499242 -0.0969981649615127 1.16381950758064 0.825904617161347 0.629734826841978 -0.0969981649615127 0.687403681681135 0.837745129465111
"NVEC200_010794_1.1" -0.0969981649615127 1.08362679390192 1.34110407325967 0.897377665999084 -0.0969981649615153 0.694845293698017 -0.0969981649615127 -0.0969981649615127 1.21260257779385 0.899703066587724 0.447457765109178 1.54493127423119 1.45598607635185 1.17175390684731 0.437006090061029 0.642838371023347 0.458695021725163 1.46642964055457 1.15102746365581 0.896641648954737 0.564296364753969 0.631958437249788 1.15283025088332 -0.0969981649615127 1.08754371287251 -0.0969981649615127 1.42040603543252 -0.0969981649615127 -0.0969981649615127 1.02348037334724 1.49282591780827 0.931009104048216 0.543687696880501 1.06788554603731 0.941239103296726 1.15323953692962 1.03406382877066 0.59896225584342 2.09035218696355 0.428281417060267 1.27090439951292 0.437422086833984 0.680451080582213 -0.0969981649615153 1.69249473634032 -0.0969981649615153 1.02101150605877 1.18503686917562 0.41582154719905 1.49208175783705 0.384828649784705 -0.0969981649615127 0.519598152609757 0.92766034499202 1.18243331927246 0.485966670188653 1.20636610651993 1.05321494156244 -0.0969981649615153 0.825996259071412 0.973185096740575 1.10739294762058 -0.0969981649615127 0.553279984580327 -0.0969981649615127 -0.0969981649615127 -0.0969981649615127 0.496834182422726 1.69727645158777 1.14233262583483 0.680929893062898 0.50132330949554 2.06997043454297 -0.0969981649615127 1.1107539376324 1.28903218532693 0.876187490742131 1.61620325924192
"NVEC200_010788_1.1" 5.6643164196872 5.66331536876233 5.37259253340032 5.23186083185615 4.94463919911399 5.10592797659785 5.2219616464535 5.0306451521014 5.05289867816908 4.54051771318631 5.04807871916233 5.29541197953018 5.10398244613848 4.77043430393472 5.01552196223187 5.44399277675298 5.33892120103694 5.09642090000587 4.80403243826272 5.46037846219886 4.72728854884453 4.92790290960091 5.24308096749519 5.39757158215992 4.91137872755408 5.17029411824675 4.81867385519766 4.99963546998156 5.25561568814645 4.85449008055675 5.09991350371143 5.14681561377153 5.18902433741079 5.18416660798832 4.93031093653485 5.44217933814232 5.41499050325617 5.33453956392688 5.09467583623545 5.04290397093574 5.22955820029818 5.70260522621464 5.15597278056062 5.59890544332136 5.09777986163654 5.7262448161571 5.53453227460836 5.51670704444773 5.10676053139571 5.58147815086823 5.23408276752791 4.55602169886301 5.05929661167633 5.10029649496893 5.30884302352315 5.49703735378307 5.17650382143171 5.11936023573297 5.10827400114804 5.43439431943189 4.86840528631725 5.08166859119448 5.13324204789439 4.94259483736644 5.22201537560795 4.93071717377799 5.01705652104724 5.13819433795848 5.34450718977877 5.03320164610343 5.23594821181958 4.91874918430064 5.06923038647469 4.91902632380885 5.25872738479489 5.09278215487431 5.13568132862852 5.11269863337122
"NVEC200_010790_1.1" -0.0969981649615127 0.610857660270848 0.553656723728723 -0.0969981649615127 0.58340267238915 -0.0969981649615127 0.865894546961027 1.0632236928314 -0.0969981649615153 -0.0969981649615127 1.15117878518463 -0.0969981649615127 1.19618158243307 1.17175390684731 0.825873204439606 0.642838371023347 -0.0969981649615127 -0.0969981649615127 -0.0969981649615127 0.896641648954737 0.564296364753969 -0.0969981649615127 0.448354580476634 -0.0969981649615127 -0.0969981649615127 -0.0969981649615127 1.70361117543345 0.513939072911987 0.689368600553846 0.56939067642322 -0.0969981649615153 -0.0969981649615127 -0.0969981649615153 0.599953306133677 -0.0969981649615127 -0.0969981649615127 -0.0969981649615127 -0.0969981649615127 0.433407493636396 -0.0969981649615127 0.383512728199457 0.437422086833984 0.680451080582213 0.805271818902129 0.76612982873178 0.413539582627104 0.567700059316441 0.344436875017685 0.793388115847836 0.906091002732266 1.03362479409585 0.471701361579014 -0.0969981649615127 0.92766034499202 0.86767549326885 -0.0969981649615127 0.477680604427882 0.395100024786138 0.871752182528609 0.437086652949918 1.30874924481108 0.627390136529481 -0.0969981649615127 -0.0969981649615127 0.588371195665689 -0.0969981649615127 0.572068417945415 -0.0969981649615127 1.47575974987679 0.65184513639687 0.680929893062898 0.922994192481487 -0.0969981649615127 -0.0969981649615127 1.1107539376324 -0.0969981649615127 0.470143595508177 0.444789464114098
"NVEC200_010789_1.1" 11.272913046015 10.8554248273294 11.0965701539564 10.9524327147157 11.0339687501029 11.1859498570939 10.9596989334709 11.4011331776928 10.5428518101895 11.0381875097336 11.0157633573251 11.3519162289549 11.0572154320244 11.1066188872193 11.0901339796306 11.5234952783655 11.1005220577285 11.1176883057557 11.0152034103769 11.1535277093937 11.0185950562112 10.9727964646065 10.9513591409954 11.1763332733642 11.1894539260892 10.8575807604442 10.9837072955462 11.0566788213348 11.1704128000327 11.104667862471 11.3671532313018 11.0663292540537 11.3375457667506 11.5569753004771 11.3551294430723 11.30322519881 11.2917339762312 11.0284830733801 10.7819755273971 11.0281033130512 10.8415262164741 11.0781121273799 11.2045807940038 11.0370279159029 11.2058225249769 11.2678062371885 11.0964942920503 11.094996293355 11.0370679886981 10.8122990307376 11.0187490142251 11.2268083419616 10.8696761111341 11.0946284753906 11.1335590978511 10.9379779737864 11.0002587168031 11.1568292201734 11.0465471084408 11.0581632113348 11.0241097275322 11.2505604452297 11.2238263099367 10.9884487147555 10.8647383846844 10.9325319702869 11.1693510076889 11.2038170074089 11.2314538300842 10.8511144629736 11.1637659547319 10.9106404354697 11.195371730436 11.495209202615 10.9671866596491 11.1823328206285 11.0847528380848 10.8987417924621
"NVEC200_010797_1.1" 1.7248306325986 1.08362679390192 2.5186360998185 0.897377665999084 0.58340267238915 1.20316688094352 1.43827278197036 1.41516646226477 2.05692661481415 0.485765995087468 0.84180734987864 0.6744167972026 1.86697599030876 0.672574931898953 1.59886749834781 1.7826866051509 1.17180995671597 1.26164673842074 0.841682342518917 0.896641648954737 1.35954685789203 -0.0969981649615127 -0.0969981649615127 0.443507917373721 1.72912282673973 1.87780353990047 1.82677188943403 1.31001600027808 -0.0969981649615127 1.3683422458235 1.49282591780827 2.11626192767646 0.985800015236029 1.06788554603731 0.513568118883651 1.81281804508646 0.576648279544098 1.70202696171738 1.37670617326062 1.11565669365963 1.03110581128683 0.826508573804106 0.464758143685654 -0.0969981649615153 1.30242219777562 -0.0969981649615153 1.02101150605877 1.18503686917562 1.3398804475749 1.49208175783705 0.745394833787595 0.878538105624469 0.868243760286805 0.92766034499202 1.65962167782133 0.900004298428511 0.887548617815947 1.29584440702293 0.467206623718648 1.13201742843244 1.58080327224106 0.627390136529481 0.966957365546585 1.34044919798228 0.588371195665689 1.66278280483839 1.88493462602066 0.916286238704059 1.21395045917704 0.65184513639687 -0.0969981649615127 1.51455971674054 0.66697218213455 2.47044845074271 0.629734826841978 0.39192437342981 2.0309974297402 1.14626004919082
"NVEC200_010798_1.1" 1.43978481729034 1.7240993257014 1.34110407325967 2.06416862920026 1.04389165502869 1.87574633791852 1.43827278197036 1.41516646226477 2.79205226180069 1.22097050168938 1.40578095492954 1.54493127423119 2.76818082067062 2.28942420686368 1.78570539112441 1.12949385506404 2.15365958530878 1.94875367368149 2.79391938437074 1.89345101022833 3.00053069879689 2.54905377504019 1.40762654896999 1.80097634590049 2.50983448797499 1.64483278487112 1.42040603543252 1.27135291132651 1.56938418414987 2.68351223750164 2.23076186556882 2.85809822975606 2.19975030436433 1.94051709100424 1.95998429147028 2.60681673603348 1.38083382634388 2.87009434798276 2.99955034125047 0.812525288320932 2.21112288065643 1.38504469485546 1.44117256198468 1.10683358897578 2.13117418579256 1.89289202830689 0.567700059316441 1.85296073256172 1.89861418093988 0.906091002732266 2.09475331580495 2.44695790948395 2.14568818567309 1.5207495717167 2.01759441984288 2.06826130666607 0.887548617815947 2.122836451818 1.18734829165141 1.78589518006272 1.30874924481108 1.99419381848304 1.3013432491926 2.04601136024569 1.91756001969177 2.82191933764428 1.88493462602066 1.92288284907629 1.47575974987679 1.79899457068124 1.18356217499242 2.39500547058648 2.27844322751127 -0.0969981649615127 1.47086945432537 1.67715770608377 1.56617982423577 2.95479220363737
"NVEC200_011376_1.1" -0.0969981649615127 -0.0969981649615153 -0.0969981649615153 -0.0969981649615127 -0.0969981649615153 -0.0969981649615127 -0.0969981649615127 -0.0969981649615127 -0.0969981649615153 -0.0969981649615127 -0.0969981649615127 -0.0969981649615127 -0.0969981649615127 -0.0969981649615153 -0.0969981649615127 -0.0969981649615127 -0.0969981649615127 -0.0969981649615127 -0.0969981649615127 -0.0969981649615127 -0.0969981649615153 -0.0969981649615127 -0.0969981649615127 -0.0969981649615127 -0.0969981649615127 -0.0969981649615127 -0.0969981649615127 -0.0969981649615127 -0.0969981649615127 -0.0969981649615127 -0.0969981649615153 -0.0969981649615127 -0.0969981649615153 -0.0969981649615127 -0.0969981649615127 -0.0969981649615127 -0.0969981649615127 -0.0969981649615127 -0.0969981649615127 -0.0969981649615127 -0.0969981649615153 -0.0969981649615153 -0.0969981649615127 -0.0969981649615153 -0.0969981649615127 -0.0969981649615153 -0.0969981649615127 -0.0969981649615127 -0.0969981649615127 -0.0969981649615127 -0.0969981649615153 -0.0969981649615127 -0.0969981649615127 -0.0969981649615127 -0.0969981649615127 -0.0969981649615127 -0.0969981649615153 -0.0969981649615127 -0.0969981649615153 -0.0969981649615127 -0.0969981649615127 -0.0969981649615127 -0.0969981649615127 -0.0969981649615127 -0.0969981649615127 -0.0969981649615127 -0.0969981649615127 -0.0969981649615127 -0.0969981649615127 -0.0969981649615127 -0.0969981649615127 -0.0969981649615127 -0.0969981649615127 -0.0969981649615127 -0.0969981649615153 -0.0969981649615127 -0.0969981649615127 -0.0969981649615153
"NVEC200_011375_1.1" -0.0969981649615127 -0.0969981649615153 -0.0969981649615153 -0.0969981649615127 1.39241881869494 -0.0969981649615127 0.463332492544558 -0.0969981649615127 -0.0969981649615153 -0.0969981649615127 -0.0969981649615127 -0.0969981649615127 -0.0969981649615127 -0.0969981649615153 -0.0969981649615127 -0.0969981649615127 -0.0969981649615127 0.379238839073206 -0.0969981649615127 -0.0969981649615127 -0.0969981649615153 -0.0969981649615127 -0.0969981649615127 0.443507917373721 -0.0969981649615127 -0.0969981649615127 -0.0969981649615127 -0.0969981649615127 -0.0969981649615127 -0.0969981649615127 -0.0969981649615153 -0.0969981649615127 -0.0969981649615153 0.599953306133677 -0.0969981649615127 -0.0969981649615127 -0.0969981649615127 1.41896023801574 -0.0969981649615127 0.428281417060267 -0.0969981649615153 -0.0969981649615153 -0.0969981649615127 -0.0969981649615153 0.76612982873178 -0.0969981649615153 -0.0969981649615127 -0.0969981649615127 0.793388115847836 -0.0969981649615127 -0.0969981649615153 0.471701361579014 -0.0969981649615127 -0.0969981649615127 -0.0969981649615127 0.485966670188653 0.477680604427882 -0.0969981649615127 -0.0969981649615153 -0.0969981649615127 -0.0969981649615127 -0.0969981649615127 -0.0969981649615127 -0.0969981649615127 0.588371195665689 1.66278280483839 -0.0969981649615127 1.24085659833914 -0.0969981649615127 -0.0969981649615127 -0.0969981649615127 0.922994192481487 -0.0969981649615127 -0.0969981649615127 -0.0969981649615153 -0.0969981649615127 -0.0969981649615127 -0.0969981649615153
"NVEC200_011377_1.1" 1.09264017472255 1.96196721360196 0.553656723728723 1.23419668832131 0.612933932005805 1.57830101141132 1.71786620836971 0.596730948999973 -0.0969981649615153 0.920069968352776 0.859298240600649 1.57308679184114 1.2004452875376 1.83621980985786 1.80173854174683 0.642838371023347 0.860967432133176 2.2117465732406 0.849595907801291 2.21474012973246 1.92360452580442 -0.0969981649615127 1.1636580925567 1.98505666789876 1.44370768422572 1.87780353990047 1.95813410331488 1.54872182747928 1.59258369373645 2.41314425210796 2.24513156482057 2.7777983258327 0.989602903896683 2.16034710768751 1.27334299991982 -0.0969981649615127 1.38083382634388 1.94226374219064 1.39391395009181 1.579297365912 1.27289139355482 1.63546782118971 1.66998467592811 1.35864514608075 1.51060186862788 -0.0969981649615153 1.64325875284771 1.18503686917562 0.804639013696325 1.49208175783705 1.27374839195742 2.0737650482501 0.950196194468616 2.44508329210623 0.466833612220689 -0.0969981649615127 1.47636587767865 0.785421480086294 0.913133352834669 1.40594716705272 1.59093324989802 1.47424199852256 2.35814775084261 1.35072610351436 1.68734534667377 1.93505973082935 1.04176348980585 1.57553600523649 1.23645254781856 1.56497733208136 2.15846292948377 1.76109330091712 1.57345189290827 -0.0969981649615127 0.635432726438775 1.85720035931929 1.33144904247754 1.41303637814854
"NVEC200_011069_1.1" 8.85724318280708 7.94311148307307 8.38808715606002 8.02362878288712 7.85051991273437 7.94883080769654 8.21174295239929 7.92035506077325 7.96993647266751 7.766789749038 8.08209601753415 7.90416485866909 8.50773148808964 7.78803677159537 7.98095728872549 8.19400562202794 8.09904850930901 8.56344711557123 7.42934355272524 8.04258314999169 8.18349456505216 7.61317778252242 7.87133327826915 7.97280214613125 8.02120776006374 8.05924665756298 7.35303466693435 8.33027460333992 8.41114313480684 8.50034218037614 7.73043488175401 7.66212550620165 8.06913441660809 8.48171599885879 7.8110564473979 8.49428821410775 8.67909974295582 8.81986904201955 8.74010087292774 8.1259708067694 7.98697339616761 7.78253783182166 7.84653351659927 8.00262259432064 7.75045891076299 8.09830903233003 8.17095536011166 7.5130613778081 7.19966154519635 7.3644656982934 7.742166289991 7.49052925539559 8.31302604127961 8.01242029903509 8.32351919107205 7.81886625685832 7.73315008182659 7.77786721100594 7.83724290781436 7.45968981366676 7.96438608058938 7.81594854989708 7.87630024947787 7.54912679251417 7.46453506364012 7.57436386905664 7.77378163342415 7.49536517205263 7.51410588380883 7.80480844539631 7.73303718390306 8.25320269206789 7.89413364593133 8.42434237821241 8.06224746090741 7.68465156824255 7.37272704880173 8.10967828089775
"NVEC200_011070_1.1" -0.0969981649615127 -0.0969981649615153 -0.0969981649615153 -0.0969981649615127 -0.0969981649615153 -0.0969981649615127 -0.0969981649615127 -0.0969981649615127 -0.0969981649615153 -0.0969981649615127 -0.0969981649615127 -0.0969981649615127 -0.0969981649615127 -0.0969981649615153 -0.0969981649615127 -0.0969981649615127 -0.0969981649615127 -0.0969981649615127 -0.0969981649615127 -0.0969981649615127 -0.0969981649615153 -0.0969981649615127 -0.0969981649615127 -0.0969981649615127 -0.0969981649615127 -0.0969981649615127 -0.0969981649615127 -0.0969981649615127 -0.0969981649615127 -0.0969981649615127 -0.0969981649615153 -0.0969981649615127 -0.0969981649615153 -0.0969981649615127 -0.0969981649615127 -0.0969981649615127 -0.0969981649615127 -0.0969981649615127 -0.0969981649615127 -0.0969981649615127 -0.0969981649615153 -0.0969981649615153 -0.0969981649615127 -0.0969981649615153 -0.0969981649615127 -0.0969981649615153 -0.0969981649615127 -0.0969981649615127 -0.0969981649615127 -0.0969981649615127 -0.0969981649615153 -0.0969981649615127 -0.0969981649615127 -0.0969981649615127 -0.0969981649615127 -0.0969981649615127 -0.0969981649615153 -0.0969981649615127 -0.0969981649615153 -0.0969981649615127 -0.0969981649615127 -0.0969981649615127 -0.0969981649615127 -0.0969981649615127 -0.0969981649615127 -0.0969981649615127 -0.0969981649615127 -0.0969981649615127 -0.0969981649615127 -0.0969981649615127 -0.0969981649615127 -0.0969981649615127 -0.0969981649615127 -0.0969981649615127 -0.0969981649615153 -0.0969981649615127 -0.0969981649615127 -0.0969981649615153
"NVEC200_011164_1.1" -0.0969981649615127 -0.0969981649615153 -0.0969981649615153 -0.0969981649615127 -0.0969981649615153 -0.0969981649615127 -0.0969981649615127 -0.0969981649615127 -0.0969981649615153 -0.0969981649615127 0.84180734987864 -0.0969981649615127 -0.0969981649615127 -0.0969981649615153 -0.0969981649615127 -0.0969981649615127 -0.0969981649615127 -0.0969981649615127 -0.0969981649615127 -0.0969981649615127 -0.0969981649615153 -0.0969981649615127 -0.0969981649615127 -0.0969981649615127 -0.0969981649615127 -0.0969981649615127 0.29307423323887 -0.0969981649615127 -0.0969981649615127 -0.0969981649615127 -0.0969981649615153 -0.0969981649615127 -0.0969981649615153 -0.0969981649615127 -0.0969981649615127 -0.0969981649615127 -0.0969981649615127 -0.0969981649615127 -0.0969981649615127 0.812525288320932 -0.0969981649615153 -0.0969981649615153 -0.0969981649615127 -0.0969981649615153 -0.0969981649615127 -0.0969981649615153 -0.0969981649615127 -0.0969981649615127 -0.0969981649615127 -0.0969981649615127 -0.0969981649615153 -0.0969981649615127 -0.0969981649615127 0.504450082270042 -0.0969981649615127 -0.0969981649615127 -0.0969981649615153 -0.0969981649615127 -0.0969981649615153 -0.0969981649615127 -0.0969981649615127 -0.0969981649615127 0.53091480823503 -0.0969981649615127 -0.0969981649615127 0.578019903794316 -0.0969981649615127 -0.0969981649615127 -0.0969981649615127 -0.0969981649615127 -0.0969981649615127 -0.0969981649615127 -0.0969981649615127 -0.0969981649615127 -0.0969981649615153 -0.0969981649615127 -0.0969981649615127 -0.0969981649615153
"NVEC200_011165_1.1" 3.53629441596574 3.29540460206801 3.15823210928928 2.59391084500571 3.54097301510093 3.07998482829798 2.16509132726496 2.97502316656049 3.52791276024413 2.06779215442917 3.4321749963835 3.34888785468482 2.86088324023469 2.47185037679471 3.15258467533514 3.36895007803405 2.82486579502453 3.27966056785499 3.11260634829211 2.97922182873032 2.24513197911228 3.65696561658739 2.88314724031923 3.10160404729942 3.61368868732292 3.35777299232449 2.982127304717 2.77622694564617 2.66807059764308 3.10766459734186 2.6096092284475 2.65052480141954 3.13352037296491 3.08473798667002 3.05727332338901 3.21947198513325 1.66019499722219 3.08243526359671 3.07261175724918 2.9079345082768 3.44790965446341 2.47151073913585 3.16139578392685 3.36158737634951 2.89600802332177 3.0144438003044 3.00869271860415 3.16466889755301 3.33826135286074 2.7156484303493 2.85546307257644 3.25074315378514 3.30879879190222 2.64492775364418 3.29754617107339 2.9851706960848 3.04533895889733 2.7302790022006 2.31093934522387 3.40183169743563 3.34890073876798 2.53935956643388 2.59668696426517 2.87268634080597 2.72698274173984 3.03327675508511 3.44163806673239 3.24875448057031 3.05663100350375 3.20250801907926 3.27196588638253 3.52440793085714 2.76761753919048 2.93288036916369 1.99873611710445 3.37352689706469 2.81016219553895 2.37750339018883
"NVEC200_011170_1.1" 2.50483646894593 2.89706053503182 3.24186697921319 3.0629131051122 3.04600406101479 2.51629699382935 0.865894546961027 3.17269714467803 2.34559718326964 2.4824621904644 3.03952034462796 2.91546877156223 2.86088324023469 3.24810696592105 2.93282203315588 2.7165017948183 2.41364660400643 2.59800384592245 2.49808984339126 2.89185304082278 2.40176548069509 1.7628759169049 3.11538257599525 3.17131199484908 3.11618243953495 3.50432038781083 2.982127304717 2.28650111474458 2.50542984965846 2.25623131316642 2.99689562209209 2.40798454174407 3.13352037296491 3.3541748729647 2.8755399820862 2.75192569786829 3.03002321824834 2.14171992827318 3.20849164472391 2.9079345082768 3.12023115369546 3.22019015002946 2.70018361027948 3.30340978807763 2.65421811163048 2.40645031302234 2.90711481768962 2.86668563254745 2.61424792718919 3.23048567803016 3.29755180377723 2.85991417027922 3.15578945097074 2.75237396875519 2.01759441984288 3.06759356903632 2.68376329889714 2.35490610345793 2.75528835746975 2.85166799769926 2.92945674848478 2.68326985761624 2.17122515400645 3.1573028009006 2.72698274173984 3.30160781583697 3.28714866621143 2.51003753413086 2.47269240276771 2.86729874977522 3.05052544872306 2.25678605644683 3.13226535590428 2.93288036916369 1.75881189992656 2.87711596082904 2.71443528907854 2.25405826744455
"NVEC200_011166_1.1" -0.0969981649615127 -0.0969981649615153 1.00045171051708 -0.0969981649615127 -0.0969981649615153 1.20316688094352 0.865894546961027 1.41516646226477 0.481128814967065 0.899703066587724 0.447457765109178 -0.0969981649615127 -0.0969981649615127 0.672574931898953 -0.0969981649615127 -0.0969981649615127 -0.0969981649615127 -0.0969981649615127 -0.0969981649615127 0.483727328691187 -0.0969981649615153 0.631958437249788 -0.0969981649615127 0.443507917373721 0.613576681839213 0.568529606461443 0.29307423323887 1.76545532105378 -0.0969981649615127 1.3683422458235 0.906649556573418 1.52518782609597 -0.0969981649615153 1.06788554603731 -0.0969981649615127 0.65951541094641 -0.0969981649615127 -0.0969981649615127 -0.0969981649615127 0.428281417060267 0.743344477702173 0.437422086833984 0.868051049537384 -0.0969981649615153 0.398173989037369 0.78987360016135 0.567700059316441 -0.0969981649615127 0.793388115847836 -0.0969981649615127 1.03362479409585 0.471701361579014 0.950196194468616 -0.0969981649615127 0.464509813717641 0.485966670188653 -0.0969981649615153 0.395100024786138 0.871752182528609 0.825996259071412 -0.0969981649615127 1.10739294762058 -0.0969981649615127 0.553279984580327 0.588371195665689 -0.0969981649615127 -0.0969981649615127 1.50564982935606 0.481874948479863 -0.0969981649615127 1.18356217499242 0.922994192481487 -0.0969981649615127 0.825904617161347 -0.0969981649615153 -0.0969981649615127 0.876187490742131 0.444789464114098
"NVEC200_011167_1.1" 2.34574858045951 3.29540460206801 3.98678181894785 4.06228493309176 2.83438885363585 3.29624070188474 3.22745760310486 3.26222562519971 3.58443250725376 2.35703153491132 2.96227465083829 2.78319518135045 2.94798688185633 3.14441236229502 3.00985623676965 2.96820407172541 3.46458682938848 2.83825001098919 2.96204465651923 3.35084854226445 2.54304649723544 2.38896433197294 2.38682309267398 2.69132722084894 3.01361104147267 3.27851045514325 2.75283766438761 3.55829907265724 2.94691584756877 1.87954032421873 3.23148920269785 2.40798454174407 3.04492215319783 3.08473798667002 3.49564144795848 3.11601260108448 3.45289170362577 3.26749548619114 1.77721316597452 3.48559535039039 2.92346456463952 2.85261150496172 2.96978135180407 3.179505087075 2.89600802332177 3.49265848247009 3.69743914429275 3.31778263772773 3.49966759782468 3.66360481082851 3.24210361806706 3.18059207939613 3.37961915396162 3.03369935209388 2.74809902988069 3.06759356903632 2.68376329889714 3.21664768007717 2.93485300101608 2.76541875096911 3.78527813601399 2.1996647317879 2.8151869560305 2.97392689729932 3.05769477489267 3.12837468458747 3.44163806673239 3.3192688237365 3.05663100350375 2.42985059536403 2.29456704864843 2.93780872254384 2.46055973408518 3.15264416136751 3.15298337839641 2.34590821086125 3.24642700965179 3.17498462508002
"NVEC200_011168_1.1" 3.11084696426494 2.77755241803079 2.04681446260942 2.06416862920026 3.46939436711074 2.51629699382935 2.30120561642504 3.07724310149349 3.63882123195004 2.98463822097549 2.49830794351758 2.63755858864331 3.44380909287671 3.14441236229502 3.56366849592862 3.27871032052512 2.63385837249938 2.76252772084102 2.88042970743557 3.35084854226445 2.78984687910781 2.38896433197294 3.18516958900845 2.25076493552392 2.35063188108803 3.43290665628236 3.03417628100231 3.2196208587361 2.81421969128746 3.19672998248132 2.71660435885517 1.94481145151153 3.21699100893134 2.62321054717928 2.13197713628067 2.05583921592765 2.92824229046729 2.14171992827318 3.33266809934859 3.25681370522258 2.99207885449162 2.85261150496172 3.12505494983793 3.04395056414467 2.81982678368995 2.69879689155288 2.55080671309525 2.7989208223183 2.30035628324248 2.4931092798732 2.85546307257644 2.03469073266225 2.8907404422081 2.75237396875519 2.64925699025968 2.70521430336995 2.46211624254228 2.95903047802484 2.75528835746975 2.09966754513149 3.27420528974146 2.68326985761624 3.10148312998821 3.46615318018762 3.68649897670056 3.21758983355457 3.1141097432209 2.92616987770118 2.05867807731379 2.42985059536403 2.79675216250475 3.18651174999408 3.33251151717995 2.67351801639124 3.84856469920786 3.01812350802131 2.89993066023832 2.59661208505154
"NVEC200_011169_1.1" 1.43978481729034 -0.0969981649615153 -0.0969981649615153 -0.0969981649615127 0.58340267238915 -0.0969981649615127 -0.0969981649615127 -0.0969981649615127 0.481128814967065 -0.0969981649615127 0.447457765109178 -0.0969981649615127 -0.0969981649615127 -0.0969981649615153 -0.0969981649615127 -0.0969981649615127 -0.0969981649615127 0.379238839073206 0.841682342518917 0.896641648954737 -0.0969981649615153 -0.0969981649615127 -0.0969981649615127 -0.0969981649615127 -0.0969981649615127 -0.0969981649615127 -0.0969981649615127 0.513939072911987 0.689368600553846 -0.0969981649615127 -0.0969981649615153 -0.0969981649615127 -0.0969981649615153 0.599953306133677 -0.0969981649615127 -0.0969981649615127 -0.0969981649615127 -0.0969981649615127 -0.0969981649615127 0.428281417060267 0.383512728199457 -0.0969981649615153 0.21105105573552 -0.0969981649615153 -0.0969981649615127 0.413539582627104 -0.0969981649615127 0.344436875017685 -0.0969981649615127 0.490024515677629 0.384828649784705 -0.0969981649615127 -0.0969981649615127 -0.0969981649615127 -0.0969981649615127 -0.0969981649615127 -0.0969981649615153 -0.0969981649615127 -0.0969981649615153 -0.0969981649615127 -0.0969981649615127 0.627390136529481 -0.0969981649615127 0.553279984580327 -0.0969981649615127 -0.0969981649615127 0.572068417945415 0.496834182422726 -0.0969981649615127 0.65184513639687 -0.0969981649615127 -0.0969981649615127 -0.0969981649615127 0.437026655494604 -0.0969981649615153 -0.0969981649615127 -0.0969981649615127 -0.0969981649615153
"NVEC200_011171_1.1" 0.611253217522251 1.43911653679213 1.34110407325967 1.702315501885 2.10949181962785 1.57830101141132 0.865894546961027 0.596730948999973 1.21260257779385 1.22097050168938 0.447457765109178 0.6744167972026 1.86697599030876 1.54190780222491 1.38418180694913 -0.0969981649615127 1.17180995671597 1.02291004738624 1.15102746365581 1.89345101022833 2.24513197911228 -0.0969981649615127 0.448354580476634 1.39763790648474 0.613576681839213 1.02222308918669 1.56894672299853 0.941790648497001 1.19546026458301 0.56939067642322 2.36839765971037 1.25847399371754 1.32373241828549 1.06788554603731 -0.0969981649615127 0.65951541094641 1.03406382877066 1.06645226748786 1.77721316597452 0.812525288320932 1.65636076598578 2.23506241292757 1.31780182812083 1.75380656635973 2.36358146167369 1.72979905145083 1.64325875284771 2.09820580202519 1.55109030703276 1.71476783158182 1.03362479409585 0.471701361579014 0.950196194468616 0.92766034499202 1.18243331927246 0.485966670188653 0.887548617815947 1.05321494156244 0.871752182528609 1.38434893667109 1.80960392973994 1.10739294762058 2.17122515400645 2.7638014574994 2.29718544197347 2.43230660483405 1.65153843575881 -0.0969981649615127 1.21395045917704 1.50770653265124 -0.0969981649615127 1.51455971674054 -0.0969981649615127 0.437026655494604 1.47086945432537 1.67715770608377 0.470143595508177 -0.0969981649615153
"NVEC200_010839_1.1" 3.11084696426494 3.00742185441131 3.66187788746027 3.64745685487853 4.15680573415217 3.65058790220325 3.53417267353334 2.47338503735821 2.88498905077503 4.06668948379367 3.69347844462805 4.62819499939205 3.61328111514171 4.00814357253931 3.51164090910734 3.75097191309992 3.46458682938848 3.85450457445549 3.87278683698985 3.21346132932452 2.78984687910781 3.97154873165692 3.04204741856658 3.23780647464945 4.32028682823983 3.19463872798358 2.92813001658518 3.61744236837662 3.78757870325129 3.43503409418878 3.15745034949298 4.24109134233232 3.75276937255441 2.14376012791807 3.92793260751343 3.11601260108448 3.59252359421756 2.31977066428046 3.27191548298557 3.057750981752 3.49595569034273 2.93400175472325 4.2785070147808 3.179505087075 3.49470533943502 3.27327550433654 3.10358670356717 3.49952993106021 2.94848241138969 4.26642512602075 3.45215269972023 3.38157323940597 3.23432165439754 3.64864073411744 2.9275280921466 3.35697874617818 3.87388992317138 3.94271745861778 3.65177215622619 3.34349067859825 3.67346628239736 4.01611878762309 3.18473658715594 2.87268634080597 3.80860436804279 3.84023344947219 3.1141097432209 2.92616987770118 3.47115628015771 3.38928817376135 3.53929757884137 3.18651174999408 3.99534667996653 3.88328143562346 4.12657557781418 4.10039893603797 4.17354902881271 2.95479220363737
"NVEC200_010841_1.1" 2.39192682218395 3.45614547630814 2.87568814727467 3.22720653882316 3.41190504525852 4.32302917977371 4.25762455789909 3.10683830282741 4.46087627269689 4.03898080589638 4.11718764985642 4.06826190098958 3.91234495115892 4.4161345431829 3.46107240901566 2.73141164198276 2.41649866702985 3.92183953457962 3.38819650747696 3.36096920769308 3.73760655930807 4.36682081691502 4.39342551280941 3.05832387373428 3.63837308795413 4.60573875082234 4.21155039391102 3.80008131212316 3.51633525725819 2.63155288802833 3.49986729764659 3.27835717811619 2.34590286268816 3.0517780381358 3.62839434068674 3.21637371913029 2.73753016965234 3.39793178534433 3.22864471406892 3.68324446032744 3.10865807398861 3.75755572191674 3.22819005051473 3.22264899214821 4.03995692325784 3.35031975900189 3.22244596630365 2.43320834269071 3.11330321284358 3.83215452598302 2.79963608864789 3.98826747646446 4.16967375671781 3.92033361961315 3.74524577991505 3.77598754966967 4.08657921293475 2.66805945791182 3.97745958058275 3.77613210858447 2.92702077984338 4.26761386327726 2.64217232023857 3.9343787419555 4.04714328732133 3.73869414985423 3.62195356753205 2.62574042337927 4.00727056115355 3.89343577999607 3.53838520270649 3.68454152109387 4.07097802471773 4.21828356881772 3.98781213635954 3.31960999333712 4.20005103683099 3.29853406130413
"NVEC200_010840_1.1" -0.0969981649615127 0.610857660270848 1.61648766383784 1.21817829126828 -0.0969981649615153 -0.0969981649615127 0.463332492544558 0.596730948999973 -0.0969981649615153 1.22097050168938 0.447457765109178 0.6744167972026 1.19618158243307 0.672574931898953 0.825873204439606 0.642838371023347 0.458695021725163 -0.0969981649615127 1.15102746365581 0.483727328691187 -0.0969981649615153 -0.0969981649615127 0.448354580476634 0.443507917373721 0.613576681839213 0.568529606461443 0.29307423323887 -0.0969981649615127 0.689368600553846 1.02348037334724 0.906649556573418 0.931009104048216 0.543687696880501 0.599953306133677 -0.0969981649615127 -0.0969981649615127 -0.0969981649615127 1.41896023801574 1.77721316597452 -0.0969981649615127 0.383512728199457 0.437422086833984 0.464758143685654 0.805271818902129 -0.0969981649615127 0.413539582627104 0.567700059316441 0.344436875017685 0.41582154719905 0.490024515677629 0.384828649784705 0.471701361579014 0.950196194468616 0.504450082270042 -0.0969981649615127 -0.0969981649615127 0.887548617815947 0.395100024786138 0.467206623718648 0.437086652949918 0.535130460528955 1.46694084985062 0.53091480823503 -0.0969981649615127 1.68224245681082 -0.0969981649615127 1.37295637705041 1.50564982935606 0.893858088541258 0.65184513639687 -0.0969981649615127 0.922994192481487 -0.0969981649615127 1.13190623816302 -0.0969981649615153 0.39192437342981 0.470143595508177 2.25405826744455
"NVEC200_010842_1.1" -0.0969981649615127 -0.0969981649615153 -0.0969981649615153 -0.0969981649615127 -0.0969981649615153 -0.0969981649615127 -0.0969981649615127 -0.0969981649615127 -0.0969981649615153 -0.0969981649615127 -0.0969981649615127 -0.0969981649615127 -0.0969981649615127 -0.0969981649615153 -0.0969981649615127 -0.0969981649615127 -0.0969981649615127 -0.0969981649615127 -0.0969981649615127 -0.0969981649615127 -0.0969981649615153 -0.0969981649615127 -0.0969981649615127 -0.0969981649615127 -0.0969981649615127 -0.0969981649615127 -0.0969981649615127 -0.0969981649615127 -0.0969981649615127 -0.0969981649615127 -0.0969981649615153 -0.0969981649615127 -0.0969981649615153 -0.0969981649615127 -0.0969981649615127 -0.0969981649615127 -0.0969981649615127 -0.0969981649615127 -0.0969981649615127 -0.0969981649615127 -0.0969981649615153 -0.0969981649615153 -0.0969981649615127 -0.0969981649615153 -0.0969981649615127 -0.0969981649615153 -0.0969981649615127 -0.0969981649615127 -0.0969981649615127 -0.0969981649615127 -0.0969981649615153 -0.0969981649615127 -0.0969981649615127 -0.0969981649615127 -0.0969981649615127 -0.0969981649615127 -0.0969981649615153 -0.0969981649615127 -0.0969981649615153 -0.0969981649615127 -0.0969981649615127 -0.0969981649615127 -0.0969981649615127 -0.0969981649615127 -0.0969981649615127 -0.0969981649615127 -0.0969981649615127 -0.0969981649615127 -0.0969981649615127 -0.0969981649615127 -0.0969981649615127 -0.0969981649615127 -0.0969981649615127 -0.0969981649615127 -0.0969981649615153 -0.0969981649615127 -0.0969981649615127 -0.0969981649615153
"NVEC200_010870_1.1" 3.29632736915587 3.60722312710931 2.8735919305733 3.53649255081092 2.83438885363585 2.6791652410105 3.47782565490673 3.76932602080811 2.34559718326964 2.35703153491132 2.7021125388535 3.34888785468482 3.50253972581051 2.08054536658558 1.78570539112441 3.36895007803405 3.40599985493766 2.83825001098919 3.18237749148706 3.41492830684183 2.78984687910781 3.72560952852769 3.3153660188314 3.17131199484908 3.2119428729816 3.19463872798358 2.75283766438761 3.36476218963672 2.81421969128746 3.57451123216623 2.90937930790236 3.03952830768572 3.91153305844325 1.94051709100424 3.67326022833324 3.49162042774811 2.70022139837345 3.83460335749526 3.5009359607781 3.43171054628687 3.67357776043087 3.28367037648988 3.85905702119837 3.62175381929375 3.22619268849626 2.78441516220174 3.57029597871207 3.66092159692052 3.1564955655254 2.99591169354364 3.18443887613981 3.61225385241367 3.37961915396162 3.03369935209388 2.64925699025968 3.54133773543624 2.68376329889714 2.95903047802484 2.75528835746975 2.76541875096911 2.47556420811374 2.81411806429546 3.26344673401138 3.1573028009006 3.40608743649996 3.30160781583697 2.41910552552828 3.09645964268192 3.20842922972182 3.38928817376135 3.61991940112254 3.69469639307588 2.62224239310383 3.40165493049138 2.29609900414837 3.8592694297351 3.17629939567487 2.95479220363737
"NVEC200_010871_1.1" 2.64811087596449 2.62456389446313 2.82939365267745 1.70252112573907 0.70206785206383 1.25119858405208 2.99203115747567 3.3641809519212 2.30970432798127 2.58649839557309 3.02302977240116 1.26404401855586 3.23181907006096 1.30853175174082 2.82474031390319 2.30002293592937 1.91352470546406 2.02163442314791 2.82836515744812 3.04978170134537 3.73006016782223 3.3640264907169 3.01086818952669 2.61682853406812 2.00221273640649 4.10043292615965 2.16930452151115 1.65755224356174 3.42171479071378 2.14979165558498 2.60437981915937 2.2393720630543 3.11892417729257 2.2022737831269 2.94316889765806 2.45448335969803 2.06136288980711 2.43605938400333 2.61835069639924 3.40740418895571 2.42516632110131 2.71099391927357 2.65042382556931 2.85978261535653 1.8415714148363 2.88823791132184 1.78423387919492 2.56078165612641 1.75742803136396 3.06940502565205 1.77897874575591 3.0438402469508 2.6770389062767 3.06638332575459 1.53537698010582 3.53781443429813 3.24164194750116 1.90939816301573 2.39372996919927 2.77029886242916 2.76810617726494 2.92136139426103 2.23683338976685 3.81572857401845 2.89783763210337 2.0052975448574 1.43873196384074 -0.0969981649615127 2.97818197803503 1.90915369987841 2.58140054407854 3.02904690411303 3.02088464738244 2.94948059204553 3.13539782408772 2.52891559113296 2.25648659426181 4.19981751813103
"NVEC200_010873_1.1" 2.64811087596449 3.81361470198349 4.6515237170027 3.41621429057893 3.84078401074575 4.32204317516397 4.26360302203134 4.13353700135656 3.70511570209226 4.54345727417334 3.55396188496154 3.42019258487468 3.99868867252557 3.86281373306953 4.31571289967923 4.1389136947136 4.01031984848057 4.30379984078622 4.05527418975295 4.72730723274187 5.27126674152221 4.86145868773632 4.19308923775418 4.12162956218916 3.97415795306875 4.04460889773626 3.07077112367586 3.90526088942995 5.10937231369554 3.90667573557941 3.5562735328326 4.32058627517021 4.19164082226299 4.27308127172412 3.68904992167733 4.1423954005714 4.31848380091061 3.85074907330179 4.68040144509907 3.99084336238848 2.77528329261531 2.81966728795282 3.90243086187776 3.81873403249786 3.5932342814787 3.79887876633888 3.38730897537792 4.64885342826779 4.07439969109628 4.19839802202758 4.14698045899065 4.17141215380787 4.16274267524119 3.88478498542868 2.97613487977136 3.80722166984691 4.344855893757 3.73505971892334 4.43777521522339 4.53064332041395 4.22545036063622 3.90951001483007 3.85717235955466 4.73642645164113 4.36255231861011 3.86689963214241 3.75517947037761 3.09645964268192 4.37585478840835 3.74231512115989 4.45578134600721 4.39901673634939 4.95236480700832 4.44548487518867 4.40930810579837 3.74934284496941 3.31098145447619 5.60562421903157
"NVEC200_010869_1.1" 2.89795242582939 1.7240993257014 2.04681446260942 2.06416862920026 3.31461237464831 2.82549797283503 2.16509132726496 2.61606648897967 2.05692661481415 2.59785459538101 2.12573276716354 2.29302521519691 2.32308748089024 1.17175390684731 1.59886749834781 2.02399503314426 2.15365958530878 1.80518093629623 1.62193806828322 2.59266167826227 2.78984687910781 2.54905377504019 1.81229981763428 3.17131199484908 1.08754371287251 2.41122442274868 1.42040603543252 2.66848600452169 2.66807059764308 2.41314425210796 2.23076186556882 2.40798454174407 2.74089904540688 1.70387185641778 1.76467619523356 1.81281804508646 2.57109729524132 2.62101542710586 2.5656683533624 3.48559535039039 2.69555841523584 3.011044513422 2.48764765214132 1.56862702843609 0.76612982873178 2.03940611137293 1.8761293394077 2.09820580202519 1.55109030703276 1.71476783158182 2.21482717036492 2.56179506555556 1.28138068746853 1.25446996677066 2.16798497788255 1.48396623466164 2.87584910027848 2.122836451818 2.65636409917516 2.09966754513149 2.47556420811374 1.75452096190934 2.46565967305053 2.22097016258648 1.91756001969177 1.03606127517778 2.68968994841074 2.24612665424775 2.21027198830217 1.14233262583483 1.85110410702111 2.52113265675294 1.16381950758064 2.76525149593087 1.30416678195093 2.23469665527778 2.76309256565869 3.17498462508002
"NVEC200_010872_1.1" 1.7248306325986 1.08362679390192 2.04681446260942 2.80012989152212 2.44418945017191 2.6791652410105 1.84697674405759 2.47338503735821 2.34559718326964 1.48356429952899 1.81020837652061 0.6744167972026 1.45598607635185 2.28942420686368 1.13186812437025 2.02399503314426 1.42881957512748 1.64572507318518 2.49808984339126 1.89345101022833 0.564296364753969 2.00303747322312 1.81229981763428 1.61335677190667 1.96729155423266 1.36685718167331 2.48009141769508 1.96080085431064 -0.0969981649615127 1.02348037334724 1.49282591780827 0.931009104048216 1.32373241828549 0.599953306133677 2.5511414518379 2.44546332744077 1.03406382877066 0.59896225584342 2.22464636171412 1.11565669365963 2.21112288065643 2.23506241292757 1.75833691495393 1.9178982097978 0.76612982873178 2.17240304095812 1.64325875284771 1.98078818452722 2.04531380962948 2.22986942816991 1.47955029006499 2.85991417027922 1.97322677820428 1.25446996677066 2.16798497788255 1.48396623466164 0.887548617815947 1.5034831291743 1.44614588126098 1.59904752422256 2.33564068218963 2.37948714367181 2.46565967305053 1.34044919798228 2.11982352509554 1.89688768437747 2.56073213770858 1.24085659833914 1.69727645158777 2.42985059536403 1.85110410702111 0.922994192481487 1.53269546041657 1.13190623816302 1.1107539376324 1.67715770608377 2.0309974297402 1.40028255208404
"NVEC200_010946_1.1" 3.00832316974098 4.13062685209001 4.44062999505897 3.97985973176745 4.40718098494949 4.32765439613055 4.47474799989909 4.71899702830916 4.05347478666657 4.28902937597689 4.6891419427172 4.73947038568502 3.3825857622255 3.88486091705387 4.33631869065541 4.55373871124306 4.1754068304005 4.20848382630977 3.91438804890286 4.44538694314135 4.35810139125567 4.27617662279402 4.37102124038091 4.35626928658231 4.52058674965452 4.51452461544377 3.54535558018084 4.4023562161465 4.66269660436633 4.25166965004075 4.52470124409067 3.70933316324137 4.05454450845578 3.89448441036958 4.67609727771669 4.14518357066478 4.04564291302953 3.43149346250239 4.41221802800778 4.42409171806775 4.38474211954301 3.96413865197941 4.04560127392656 3.9969491545999 3.91656152102997 3.85120618070257 4.44147745820308 4.17021360067624 4.41197840581836 4.36832522715138 4.1984318406317 3.90108591296514 3.57334125424739 4.03653611269677 4.26113440312181 4.38912087294859 4.36517653932565 3.83157229999692 4.12852164270065 4.33656703687487 4.24247784418513 5.1820123778385 3.60313226499841 4.03349225266997 4.16929434256636 3.21758983355457 3.82529990771395 3.57120756682909 4.24310837517061 4.53617575788696 4.48008800975549 3.69469639307588 4.40398773434462 4.03842458133513 3.15298337839641 3.70091584408782 3.43841759502273 3.03198457962261
"NVEC200_010948_1.1" 1.43978481729034 1.43911653679213 2.37783896142607 1.21817829126828 1.67291733634546 1.87574633791852 2.01478437250908 2.13712106577867 1.88757611596458 2.59785459538101 2.12573276716354 1.54493127423119 2.03554926919475 3.14441236229502 2.09946395495611 2.02399503314426 2.73252086117108 2.59800384592245 2.2606902418686 2.47734839469839 2.40176548069509 2.82413335229148 1.40762654896999 1.96698048317033 3.2119428729816 2.25435847991629 2.32157725159565 2.13282272080906 2.32209652108847 1.64646577172161 2.23076186556882 1.25847399371754 1.59733857221568 2.62321054717928 1.76467619523356 1.81281804508646 1.38083382634388 1.70202696171738 0.82037287676627 1.11565669365963 2.32189725665845 2.47151073913585 2.59782591226101 1.56862702843609 2.46710369195587 1.89289202830689 1.8761293394077 2.20678213134141 2.61424792718919 2.99591169354364 2.09475331580495 1.67528023585106 1.97322677820428 1.9398333314704 1.84968255637472 2.9851706960848 2.33705948320502 1.5034831291743 2.17460033203212 2.35723907053411 2.00703657389513 2.1996647317879 1.80087705900707 2.04601136024569 1.05110767634931 1.89688768437747 1.02738805193147 2.83284157091047 1.8892643907956 2.04123467422876 2.09624775339545 2.25678605644683 3.02065257862463 1.59891345505649 2.81926315583206 1.83799932101425 2.0309974297402 1.97009897773902
"NVEC200_010944_1.1" 5.32362889130736 5.66331536876233 5.99567267563936 6.0108353478917 5.62607721690187 5.93318567588642 6.28811606795506 5.83121863856472 5.25793673907713 5.86228694272305 6.13704660561321 5.69571713178802 5.10398244613848 5.9438592865357 5.85533941426229 5.72595853223575 5.67292473460066 5.65253382787996 5.8984647128666 5.72336794580181 6.09492235907292 5.90557464351057 5.71358002425237 5.94719960894669 6.05295547403191 5.8425407817185 5.84644352101931 5.77263552960288 6.42013084608314 5.93819667379169 5.78052855549086 6.07664072627925 5.64588644202163 6.21144170311322 5.83520143844377 5.66013275191435 5.64092537749937 5.82225610674666 5.67817267281627 5.3923278752438 5.96065685563447 5.63118797957599 5.54785893185944 5.6581369746797 6.0364755655893 5.38623243728013 5.5514637783422 5.37264309842938 5.94475079036597 5.72924352725029 5.67195280715853 5.71249868746586 5.80164296912283 5.89363691953514 5.89864582397862 5.91946085103807 5.58677177671938 6.08374745177792 5.89606409913979 5.7915753384009 5.22634857256918 6.10059590033029 5.92099858755533 5.68697497088997 5.67155672147588 5.61199028227945 5.69179290666088 5.76187960922791 5.79185429823697 5.73073164747784 5.81750237949299 5.46542347083382 6.2846762102304 5.56759566766386 5.58743696053067 5.31408317446458 5.49382438326342 5.45861245646219
"NVEC200_010945_1.1" 3.80450576495754 4.35595082025447 4.4047890292234 4.28458759323614 4.83499980980131 4.42270462928806 4.73726882431703 5.00493693718151 4.4682242604537 4.59709105840109 4.58991645195091 4.66624843864818 4.61146777482174 3.88486091705387 4.85776318366453 4.34724383115358 3.90624341655267 4.3955649825658 4.78172741445431 4.61865688179037 5.15910929113846 4.36492836562841 4.73905862983042 4.7921057318089 4.79250077268997 4.51452461544377 4.74250121996986 4.7316869739383 4.62357540087031 4.68012127718248 4.26748550899921 4.65682781851317 4.14257137692738 4.7890389317741 4.4670697033725 4.47287574185203 5.02901129490535 4.65994105594315 4.84647604908248 4.0115983013481 4.53027363803462 3.84293551866041 4.4051389149654 4.29443287871528 4.45893400938381 3.8903534681265 4.44147745820308 4.56639766693348 4.91015434943252 4.55278339652174 4.86345919163117 4.28225027902847 4.77397998287233 4.19729906705027 4.44916270795709 4.56966167929479 4.00300488678691 5.00448768353455 4.39714561201647 4.45151028764825 3.98584499252524 4.7952373247365 4.75158580952229 4.50875104139314 4.49446094914629 4.31476499678948 4.99226511683248 4.76141962347802 4.50011925694895 4.45480599976095 4.5226494088134 4.72264793589665 4.40398773434462 4.03842458133513 3.78590247317139 3.6147050004224 4.26084992037409 3.8650702724601
"NVEC200_010947_1.1" 1.0841968208587 3.20564937267628 3.32091795040949 3.59304128678362 3.54097301510093 3.39331442907678 3.73983490506082 4.09589437810899 3.2766898212699 3.06705713432296 3.18261192692763 2.47555240697672 2.94798688185633 3.03268344762033 3.45766664155885 3.99721076223681 3.40599985493766 3.33298757293575 3.03928871557964 3.53513352805104 3.18433154087558 2.54905377504019 3.99708580333002 3.23780647464945 3.54179495131437 3.0106778920086 2.14347186737678 3.05822741923652 4.10411905297101 3.19672998248132 3.36905882982569 2.95166342105943 3.13352037296491 3.64947737308493 3.05727332338901 3.72048780359915 3.52439628192975 2.47824155328385 3.69853217395985 2.98478658079443 3.63118006292237 2.85261150496172 3.04950610616097 2.63603695867752 3.49470533943502 3.49265848247009 3.10358670356717 3.10979371393951 3.21966314143637 3.60913947541578 3.29755180377723 2.66816141935348 3.15578945097074 1.74545553130511 3.08708961084439 3.75539620206205 3.78091121339245 2.95903047802484 3.79816838634751 3.28269062239351 3.11210431359957 3.71488374864451 3.26344673401138 2.97392689729932 3.55309533458468 3.03327675508511 3.51309164451017 2.62585171522045 3.34576511319028 2.59085976869104 1.85110410702111 3.33129541161391 3.58879389632782 2.93288036916369 3.33907168479232 3.52301321440108 2.50152102452751 3.17498462508002
"NVEC200_010802_1.1" 2.50483646894593 1.7240993257014 2.5186360998185 2.06416862920026 2.58630856071588 1.87574633791852 2.54007381633652 1.93414815168668 1.21260257779385 1.89805084951645 2.88065787673439 2.78319518135045 2.03554926919475 2.77934929572413 2.93282203315588 2.23066611177595 2.91165376687944 2.97872256424507 3.11260634829211 2.79885022280791 2.06939798986975 2.00303747322312 2.50068754966333 2.78324792898803 3.2119428729816 2.90908097019344 2.5532622348478 1.96080085431064 3.18049657471893 2.8018001659061 3.15745034949298 2.53434554589913 2.62343390982103 2.48039577864384 1.76467619523356 2.88376396084549 1.03406382877066 3.17793064397972 1.94226196044989 2.33385566972276 2.09113020953787 2.47151073913585 2.64991234233556 2.53853023892387 2.89600802332177 2.03940611137293 3.27648110918722 3.05274845175358 2.70534120453098 2.60866550714575 2.09475331580495 2.32218309761417 2.43887617857907 3.11647698350078 2.01759441984288 2.9851706960848 1.8797594908363 3.27445548315047 2.17460033203212 2.76541875096911 2.33564068218963 2.93407929951001 0.53091480823503 2.87268634080597 2.59744141181843 1.66278280483839 2.56073213770858 1.50564982935606 2.9742893398571 2.98789859051118 2.65089028501751 2.52113265675294 3.02065257862463 2.57555322323132 1.47086945432537 1.98269430235247 2.18178444923046 2.7867894539326
"NVEC200_010803_1.1" 4.39805543512452 3.00742185441131 2.76469666172805 3.28512607663658 4.11050145786438 3.19216099457025 3.15743392897105 3.70691474546749 4.52708338258377 3.7548342292886 3.59456120865354 4.32935715520229 4.41143934079058 2.91156985883066 3.40159433648139 3.68223482461852 3.72639372432492 3.61718414365412 3.31254628961785 3.28378973367539 3.42242034995316 3.34416647091142 4.10904569308231 2.48779819904108 4.03622478536034 3.57236522891708 3.39423314682667 4.01943169897717 3.78757870325129 3.92665463923747 3.55356272101878 3.03952830768572 3.63630668305357 3.26983257796606 3.61644949481842 3.57201183160368 3.65757833005481 4.05185360561931 4.0273634357443 4.15151472582681 4.04050388181766 4.11136617915271 4.31122217946868 4.32399643701632 4.152258537423 4.43146168508026 3.75704166767192 3.87349942726497 3.28018058995643 3.43219990021331 4.10827537819355 3.50151924505848 3.07273505247981 3.75582078562435 4.26113440312181 3.9848170723997 3.33421240669224 3.21664768007717 3.48882522942652 3.51187996193105 4.0319139116481 3.04482688586976 2.9190099989445 3.39491567078302 3.74884311634472 3.99965608808752 4.12806976416747 3.09645964268192 2.8869620451916 4.82230062052967 3.26626619641631 4.11046053932088 3.50832090877057 3.40165493049138 3.84856469920786 2.44915706781796 3.43841759502273 3.82224964517502
"NVEC200_010804_1.1" 6.02096373161997 5.91058923296348 5.98357501534597 6.13028607827711 5.73691404789968 5.72516295423118 5.9164050932012 5.99687945647603 5.91613713439331 6.19110181880326 6.15451485208275 5.81907761843162 6.3229243612948 6.21095749560714 6.15574919893626 5.77629455914082 5.79209722882221 5.68365961468332 6.03673926421914 6.10959368930358 6.25753595225054 5.90557464351057 6.03035795401052 6.01512637551667 6.18861083813908 6.27909732180721 6.10556539555069 6.09743160199532 5.95231229168374 6.1313206717086 6.02912457362879 5.95763231474308 6.01583874118799 5.99207994321142 6.17716040836067 5.86547851388655 6.16185312806843 6.02848428404133 6.23456395036252 6.06716874745273 5.80725499338921 5.78168896730712 5.77592591392281 6.0606389645606 6.06150240665021 5.73702288884623 6.00917112609104 5.79409453126767 5.84811176504655 5.75455651158981 6.01569929028517 6.06378400727946 6.10311549060708 6.2180664148036 5.9200033888035 5.63857991052039 5.80318025893087 6.26578352198705 5.80662807227805 6.08656235156346 6.3513487130443 5.99420649565718 5.69826975398855 6.07660591877193 6.10003218325382 5.92176939298641 6.34837111385107 6.01652683199382 6.07473347342159 6.18637326956689 6.09640543254874 6.00821773222879 6.24797450067622 5.85540481598272 6.25263498927903 6.18182872844048 6.11636810608754 5.96113720528526
"NVEC200_010806_1.1" 3.29632736915587 3.20564937267628 1.84763665828779 2.70070185840285 3.31461237464831 3.56982252329292 3.08383738336125 2.97502316656049 3.69123380887646 2.7046970988975 2.38448219090551 3.03662684621938 3.61328111514171 2.08054536658558 3.45766664155885 3.07929896629747 2.82486579502453 2.07932280257991 2.2606902418686 2.47734839469839 2.24513197911228 2.20886723650014 2.79661251525798 2.69132722084894 3.54179495131437 2.6815225068638 3.43352354777935 3.29401598530085 2.50542984965846 3.43503409418878 2.36839765971037 2.85809822975606 2.95052490538818 2.75315257881103 2.8755399820862 2.44546332744077 3.21428592934019 3.77476419109522 3.39096543725268 3.63613366706497 3.58749856516139 3.28367037648988 3.39298125310655 3.11331931522952 2.89600802332177 2.86523572184961 2.7978395997208 2.9933543842428 2.70534120453098 2.908403545354 2.42860233971388 2.76722125384609 2.79034050546569 2.85236969396472 3.48117409902092 3.28989057404874 3.73207371521615 2.122836451818 2.02401925395353 2.35723907053411 3.48760370061045 2.68326985761624 3.10148312998821 2.87268634080597 3.05769477489267 3.38100095841052 2.56073213770858 2.92616987770118 2.34744064006319 3.9002752172518 3.05052544872306 3.39857960365137 2.06997043454297 2.93288036916369 2.81926315583206 2.34590821086125 2.55776710036308 3.03198457962261
"NVEC200_010805_1.1" -0.0969981649615127 -0.0969981649615153 -0.0969981649615153 1.21817829126828 -0.0969981649615153 -0.0969981649615127 -0.0969981649615127 -0.0969981649615127 -0.0969981649615153 -0.0969981649615127 -0.0969981649615127 -0.0969981649615127 -0.0969981649615127 -0.0969981649615153 -0.0969981649615127 -0.0969981649615127 -0.0969981649615127 -0.0969981649615127 -0.0969981649615127 -0.0969981649615127 -0.0969981649615153 -0.0969981649615127 -0.0969981649615127 -0.0969981649615127 -0.0969981649615127 -0.0969981649615127 -0.0969981649615127 -0.0969981649615127 -0.0969981649615127 -0.0969981649615127 -0.0969981649615153 -0.0969981649615127 -0.0969981649615153 -0.0969981649615127 -0.0969981649615127 -0.0969981649615127 -0.0969981649615127 -0.0969981649615127 -0.0969981649615127 -0.0969981649615127 -0.0969981649615153 -0.0969981649615153 -0.0969981649615127 -0.0969981649615153 -0.0969981649615127 -0.0969981649615153 -0.0969981649615127 -0.0969981649615127 -0.0969981649615127 -0.0969981649615127 -0.0969981649615153 -0.0969981649615127 -0.0969981649615127 -0.0969981649615127 -0.0969981649615127 -0.0969981649615127 -0.0969981649615153 -0.0969981649615127 -0.0969981649615153 -0.0969981649615127 -0.0969981649615127 -0.0969981649615127 -0.0969981649615127 -0.0969981649615127 -0.0969981649615127 -0.0969981649615127 -0.0969981649615127 -0.0969981649615127 -0.0969981649615127 -0.0969981649615127 -0.0969981649615127 -0.0969981649615127 -0.0969981649615127 -0.0969981649615127 -0.0969981649615153 -0.0969981649615127 -0.0969981649615127 1.61620325924192
"NVEC200_011122_1.1" 2.16691837681077 1.7240993257014 1.84763665828779 1.21817829126828 1.04389165502869 2.95834547540509 1.84697674405759 1.41516646226477 1.88757611596458 1.89805084951645 1.97657927422632 1.54493127423119 1.45598607635185 2.63377699244516 1.38418180694913 -0.0969981649615127 1.17180995671597 0.736678052939033 1.97638001684659 1.47947784142417 1.0160369244342 1.47459120802803 2.26319587873382 1.61335677190667 1.44370768422572 1.64483278487112 2.23527127685654 1.27135291132651 1.19546026458301 0.56939067642322 2.07859709184139 1.75020267580959 2.62343390982103 0.599953306133677 0.941239103296726 1.15323953692962 0.576648279544098 1.41896023801574 1.59081337668267 2.2112788644868 1.65636076598578 2.10051503228214 1.85025292202775 1.35612894359349 0.76612982873178 0.78987360016135 1.64325875284771 1.5573119958288 1.73529121126732 1.71476783158182 1.81969865753463 2.18558633540512 1.28138068746853 2.40256710667991 1.18243331927246 1.89850319135236 1.20636610651993 1.29584440702293 2.31093934522387 1.13201742843244 2.00703657389513 1.10739294762058 2.46565967305053 1.84686833691016 1.40091607886052 1.66278280483839 1.88493462602066 -0.0969981649615127 1.21395045917704 1.79899457068124 0.680929893062898 1.7388331786817 2.46055973408518 1.59891345505649 1.75881189992656 1.98269430235247 1.32821877491878 2.25405826744455
"NVEC200_011123_1.1" 4.27096704644847 4.08100874349017 4.44062999505897 4.28458759323614 4.20166994342926 4.27767287486505 4.63791659368903 4.04634562807315 4.49795396776577 4.54051771318631 4.30713448850175 4.12592826400484 4.68937478469358 4.27688854164169 4.36592414390151 4.55373871124306 4.57165908381182 4.20848382630977 3.95482320375375 3.64608901063754 3.74844416875329 4.48858926448425 3.95774807382718 4.23128333329835 4.36263340254522 4.20727552430813 4.40966353155878 4.26113706802318 4.3635504180494 4.85449008055675 3.76776775371578 4.65682781851317 3.96079560652958 4.55960990292573 4.64802732671801 3.91797009770109 3.83679998530979 3.71233525038922 4.52063936110263 4.27905328037023 4.16460280107486 4.36720746423909 4.65497672819952 4.43654106385478 4.40780739178334 4.48359230256921 4.54655228613303 4.46072606020822 4.29952447784096 4.26642512602075 4.38917477966432 3.94406533166204 4.1200283932213 4.19729906705027 4.12062087625392 4.32354496062101 4.08307833095942 4.49813955780056 4.7000173389457 4.72723106449467 4.28113895075988 4.31023211870912 4.57767458932716 4.66830609690639 4.4197791796356 4.67124639918678 4.12806976416747 4.0572341503018 4.20750696701903 4.53617575788696 3.76878852231975 4.06975628513681 3.99534667996653 4.36598760492716 4.22433342489625 4.43823368808212 4.26084992037409 5.03981428840633
"NVEC200_011124_1.1" 5.48504219251163 5.57646228619945 6.01956785130074 5.84611027654855 5.57583874503288 6.05687576852969 5.9988042392258 5.55825969721208 5.18670336621826 5.89650017565105 5.61308267035046 5.74988241207443 5.37939257468473 5.53610758161294 5.83431347191907 5.54423058078358 5.69755978857388 5.73408859489492 6.18006895647399 6.14780851847857 6.02437218593253 6.46305142221394 5.93229563320536 6.22637154838403 5.97320712237325 5.99907532513007 5.86092700318652 5.90907824660602 6.21171134568934 5.29863629434798 5.95457207427393 5.72566830332496 5.9318597970915 5.96551269611351 6.05421465119144 5.74927077005973 6.31084797754387 6.09115843539942 6.0569078887869 5.21227613794857 5.18628713916515 5.46313841362119 5.78759821532174 5.18104951059655 5.36231338864998 5.28704420992009 6.03347817420141 5.40718827969398 5.95406798094073 5.74195553522028 5.69278300186115 5.88784163856482 5.80164296912283 5.85799345309935 5.57429960914812 5.21907895316208 5.24772420181022 6.01757997888903 5.79504842692143 5.65432494130154 5.80589432685363 5.72157114374131 5.78086275048063 5.4959393799382 5.76502373052238 5.41858365708251 6.08082616598014 5.91772135871727 5.66635138409461 5.50681058109077 6.138064883371 5.73642321537911 5.65949082149428 5.55479805634901 5.41182147170858 5.76798736756215 5.54341786930705 5.47252555975582
"NVEC200_011125_1.1" -0.0969981649615127 1.08362679390192 -0.0969981649615153 -0.0969981649615127 -0.0969981649615153 -0.0969981649615127 -0.0969981649615127 0.596730948999973 -0.0969981649615153 -0.0969981649615127 -0.0969981649615127 0.6744167972026 -0.0969981649615127 0.672574931898953 1.38418180694913 0.642838371023347 1.17180995671597 1.26164673842074 0.841682342518917 1.47947784142417 -0.0969981649615153 0.631958437249788 0.843171780919442 1.14389491885179 1.08754371287251 0.568529606461443 -0.0969981649615127 -0.0969981649615127 -0.0969981649615127 0.56939067642322 0.490397174597958 -0.0969981649615127 1.82723509275162 -0.0969981649615127 -0.0969981649615127 -0.0969981649615127 0.576648279544098 -0.0969981649615127 0.82037287676627 0.428281417060267 0.383512728199457 0.826508573804106 0.21105105573552 0.423552027692822 1.30242219777562 -0.0969981649615153 0.567700059316441 -0.0969981649615127 0.41582154719905 -0.0969981649615127 0.384828649784705 0.471701361579014 0.519598152609757 -0.0969981649615127 0.86767549326885 -0.0969981649615127 -0.0969981649615153 0.761363129717311 -0.0969981649615153 1.38434893667109 0.535130460528955 -0.0969981649615127 0.53091480823503 -0.0969981649615127 1.40091607886052 1.03606127517778 0.572068417945415 0.916286238704059 -0.0969981649615127 0.65184513639687 0.680929893062898 0.50132330949554 1.16381950758064 0.437026655494604 -0.0969981649615153 0.756432860846267 0.214263922840397 0.444789464114098
"NVEC200_010848_1.1" 3.86443261714697 2.89706053503182 3.77850038395243 3.64745685487853 3.14120620527606 3.48426617863357 3.53417267353334 2.86500451927158 3.52791276024413 4.02605800489746 3.37371372241908 3.82318667826994 3.98684795714613 4.41698032237874 3.84167889636489 3.4538761290208 4.27697973404887 3.85450457445549 4.106102159839 3.69852257665451 3.62672665384407 3.72560952852769 3.74315651794415 3.86123619049452 3.74754585179292 3.50432038781083 3.92203642065821 3.43220074203797 3.47235711801125 3.50645755672556 3.66463711901733 3.53890269890514 3.75276937255441 4.41001307495421 3.88046819797561 3.21947198513325 3.99619750810347 4.1957007835617 4.09906391578481 3.31749923101518 2.99207885449162 3.28367037648988 3.08777499976784 3.41750957297635 3.3396613450145 3.33132718188774 3.27648110918722 3.45619423690138 3.97278467215939 3.95319439534205 3.50021173988739 3.90108591296514 3.79680989449209 4.67800932121479 2.42859719611965 3.28989057404874 3.73207371521615 3.94271745861778 3.54521069805563 3.61412546185295 3.78527813601399 4.06949225942893 3.60313226499841 3.98580499687421 3.40608743649996 4.04910873659388 4.65585374854526 3.88195400120951 4.05560637632698 3.9002752172518 3.45390231551963 4.58500182839292 4.16243231763766 3.00991499598317 4.0217089935192 4.16248801797207 3.55354227034376 3.63699943024902
"NVEC200_010850_1.1" -0.0969981649615127 -0.0969981649615153 1.00045171051708 -0.0969981649615127 1.39241881869494 -0.0969981649615127 0.463332492544558 1.0632236928314 -0.0969981649615153 1.22097050168938 0.447457765109178 0.6744167972026 0.472063806566609 -0.0969981649615153 -0.0969981649615127 1.12949385506404 1.42881957512748 0.736678052939033 1.15102746365581 1.47947784142417 1.0160369244342 0.631958437249788 1.6241056729719 -0.0969981649615127 0.613576681839213 -0.0969981649615127 -0.0969981649615127 0.941790648497001 0.689368600553846 0.56939067642322 -0.0969981649615153 0.506696129670085 -0.0969981649615153 -0.0969981649615127 0.513568118883651 -0.0969981649615127 1.38083382634388 0.59896225584342 0.433407493636396 0.428281417060267 0.743344477702173 -0.0969981649615153 1.18288622006986 -0.0969981649615153 0.76612982873178 0.413539582627104 -0.0969981649615127 0.955322576759871 0.793388115847836 0.490024515677629 0.384828649784705 0.878538105624469 0.519598152609757 0.504450082270042 -0.0969981649615127 0.900004298428511 -0.0969981649615153 0.395100024786138 0.871752182528609 -0.0969981649615127 1.58080327224106 -0.0969981649615127 0.53091480823503 0.553279984580327 0.588371195665689 0.578019903794316 1.02738805193147 -0.0969981649615127 -0.0969981649615127 0.65184513639687 0.680929893062898 0.50132330949554 0.66697218213455 0.437026655494604 0.629734826841978 0.39192437342981 0.214263922840397 0.837745129465111
"NVEC200_010847_1.1" 3.46065514336231 3.60722312710931 2.97484146491062 3.35219132776315 3.73658711090522 3.07998482829798 3.73983490506082 2.61606648897967 2.97229956715114 3.65177454510161 2.38448219090551 3.82318667826994 3.25174620782524 4.2269959725375 3.40159433648139 3.87933847182828 3.94790871228021 2.97872256424507 3.74026171082835 2.89185304082278 3.34734001108133 2.94421668120467 3.18516958900845 3.47681059332661 3.01361104147267 3.43290665628236 3.39423314682667 3.49662716740921 3.38147630671089 3.70168473284306 3.07940531212193 3.59797837500243 3.695712901598 3.64947737308493 3.67326022833324 2.88376396084549 3.21428592934019 3.5069930817857 3.60311435414166 3.53753980643122 3.44790965446341 3.75607933151902 3.56561682498072 3.47134474237515 3.49470533943502 3.08363360500303 3.27648110918722 3.54160177822214 3.73406042308355 3.30090434458813 2.99617436892546 3.02914475782427 3.30879879190222 3.59190886986035 3.74323423207187 3.28989057404874 3.39821883063265 3.33003592927401 3.36897868273642 3.51187996193105 2.92945674848478 3.78037301230694 4.19144514556031 3.59887162506047 2.95565485724532 3.12837468458747 3.01912875465434 4.0572341503018 3.47115628015771 3.20250801907926 3.61991940112254 3.26071906478692 3.87213476440073 3.70942173352638 2.81926315583206 3.65845428701784 3.66015522673606 3.77811907959776
"NVEC200_010851_1.1" 4.90558327844371 5.01440301703316 5.17398382242088 5.21394241530385 5.2091706247207 5.13429073811833 4.93856764255877 5.08072677007547 4.88304570287141 4.98405427916368 5.20720249614413 4.90775022204914 5.12282472386893 5.24167063918521 4.79385298713381 5.11942864498498 4.92455287568923 5.43808481865487 5.19010969901546 5.06053395234311 5.06851442787898 4.67370394090713 5.01296952418339 5.10871216914285 5.09840999735464 4.76768938182296 4.48639925529933 5.31757151253287 5.06435844014639 4.85449008055675 5.17688583080602 5.14681561377153 5.43546479531568 5.31619215226461 5.18595329757211 5.18533668597194 4.92715637038984 4.75591518936721 5.12933661346613 5.07840654491324 5.17157015724101 5.10733043094393 5.14693903128691 5.0456470470712 5.1453758505 5.14859466221917 5.42854525082257 5.09035335715399 5.10676053139571 5.26657535808223 4.98665786579806 5.45459996801559 5.20291527732432 4.92765713298008 5.30884302352315 4.98464022804764 4.87290933600418 5.02146873509741 4.97093805341222 4.79410460858062 5.03601874598619 4.94554978659353 5.13324204789439 5.08518508828498 5.03452398346756 4.98254730362007 5.28542797167549 5.32114275405253 5.49974260945229 4.91648503127713 5.1838589990318 5.15110761689579 4.75731190537928 5.14075569860199 5.30415105250301 5.10863977406953 5.39693929282823 4.88197265320577
"NVEC200_010849_1.1" -0.0969981649615127 -0.0969981649615153 -0.0969981649615153 1.24355348279428 -0.0969981649615153 -0.0969981649615127 -0.0969981649615127 -0.0969981649615127 -0.0969981649615153 -0.0969981649615127 -0.0969981649615127 -0.0969981649615127 -0.0969981649615127 -0.0969981649615153 -0.0969981649615127 -0.0969981649615127 -0.0969981649615127 1.15978036298153 -0.0969981649615127 -0.0969981649615127 -0.0969981649615153 1.28454457003508 -0.0969981649615127 1.07135816617983 -0.0969981649615127 -0.0969981649615127 -0.0969981649615127 1.20626644563009 -0.0969981649615127 -0.0969981649615127 -0.0969981649615153 -0.0969981649615127 -0.0969981649615153 -0.0969981649615127 -0.0969981649615127 1.52848007623132 -0.0969981649615127 -0.0969981649615127 -0.0969981649615127 -0.0969981649615127 -0.0969981649615153 1.41687763202658 -0.0969981649615127 -0.0969981649615153 -0.0969981649615127 -0.0969981649615153 1.03031747089693 -0.0969981649615127 -0.0969981649615127 -0.0969981649615127 -0.0969981649615153 -0.0969981649615127 -0.0969981649615127 -0.0969981649615127 -0.0969981649615127 -0.0969981649615127 -0.0969981649615153 2.39423720343601 -0.0969981649615153 -0.0969981649615127 -0.0969981649615127 -0.0969981649615127 -0.0969981649615127 -0.0969981649615127 -0.0969981649615127 -0.0969981649615127 -0.0969981649615127 -0.0969981649615127 2.05499695307474 -0.0969981649615127 -0.0969981649615127 -0.0969981649615127 2.72737196513007 -0.0969981649615127 -0.0969981649615153 2.59065020265572 1.75218804971562 -0.0969981649615153
"NVEC200_011326_1.1" 1.43978481729034 0.610857660270848 0.553656723728723 0.484217326913198 1.39241881869494 0.694845293698017 0.865894546961027 1.0632236928314 -0.0969981649615153 1.70564191846285 -0.0969981649615127 -0.0969981649615127 0.87908483736937 0.672574931898953 0.437006090061029 0.642838371023347 0.858872129221603 1.46642964055457 -0.0969981649615127 -0.0969981649615127 1.0160369244342 1.11393918178733 0.843171780919442 0.443507917373721 0.613576681839213 1.02222308918669 0.599813236560941 1.5394544116572 -0.0969981649615127 -0.0969981649615127 1.71556496892709 2.40798454174407 0.543687696880501 -0.0969981649615127 1.53872541910438 1.81281804508646 0.576648279544098 1.06645226748786 1.12519171333984 0.428281417060267 0.743344477702173 1.13263899852132 1.44117256198468 1.35612894359349 0.398173989037369 0.413539582627104 -0.0969981649615127 0.344436875017685 -0.0969981649615127 1.49208175783705 1.27374839195742 0.471701361579014 0.950196194468616 0.504450082270042 -0.0969981649615127 2.35752514593454 0.887548617815947 1.68496306718583 -0.0969981649615153 1.95129491369504 0.535130460528955 -0.0969981649615127 1.80087705900707 -0.0969981649615127 1.40091607886052 0.578019903794316 0.572068417945415 1.50564982935606 1.21395045917704 0.65184513639687 1.5556029153303 0.50132330949554 1.16381950758064 0.825904617161347 -0.0969981649615153 1.67715770608377 0.687403681681135 1.14626004919082
"NVEC200_011328_1.1" 5.64735884832704 4.90459524319044 5.15253222905216 5.17742379071436 5.07091878525806 5.52548793655909 5.44409183260611 4.78089881215773 5.27520877950829 5.23641019445109 5.24030043165573 5.36647810236051 5.39497797189824 5.92833274912658 5.47546754520264 5.14519516121216 5.44457387916254 5.42586440107092 5.35025064430272 5.34997591216775 5.40106377165489 5.16881665346859 5.10586678318977 5.10871216914285 5.49089924267823 5.1920855166848 5.45599228821808 5.33529599563496 5.25561568814645 5.35776875129908 5.65161921031061 5.34950393944241 5.36401964753432 5.51248584225831 5.06378713184387 5.26003923110905 5.12414698994847 5.71490085503436 5.14635965025118 5.07840654491324 5.48896432626099 4.81677212382539 5.56152084723519 5.37712052807714 5.32145733933323 5.46613979807937 5.2325149540368 5.36094174213354 5.30910002101281 5.28406459474054 5.2198016521527 5.46938641505502 5.38606926041088 5.39374217873247 5.58770744343525 5.16394325595812 5.34836720119092 5.28320805318671 5.47047161968692 5.33309271579043 5.44642202103469 5.05545290959852 5.45167093082787 5.33398406773377 5.4826873656144 5.56176149019733 5.56303157324931 5.19555512194919 5.55744333481463 5.52685679116161 4.98513648465912 5.41756622561077 5.30187539343625 5.52885714596652 5.67649082237204 5.68580650763311 5.43497662924195 5.23200593276871
"NVEC200_011330_1.1" 1.43978481729034 1.7240993257014 1.84763665828779 2.32371343128688 2.24254476911001 0.694845293698017 1.31709507868435 -0.0969981649615127 1.62003410103048 -0.0969981649615127 -0.0969981649615127 1.83950687459225 1.91671386276998 1.83621980985786 -0.0969981649615127 -0.0969981649615127 1.83629053571477 1.22103506921985 2.60358495002921 2.24142245107285 2.40176548069509 -0.0969981649615127 1.81229981763428 -0.0969981649615127 2.17165666820549 2.92447175894448 2.14347186737678 1.72364517207722 1.56938418414987 1.02348037334724 2.20291150320427 1.94481145151153 1.59733857221568 -0.0969981649615127 1.53872541910438 1.06086944393556 1.38083382634388 2.74681814795794 1.24938125666342 1.36602252410444 2.37260376488636 1.13263899852132 1.92673092028023 1.9178982097978 1.51060186862788 1.99727965602613 1.36542587616375 0.532432441040766 1.3398804475749 0.693033507823483 1.14664809361042 1.19552327810482 1.77731404066836 1.25446996677066 2.508821191588 0.900004298428511 1.68822972334027 1.99111336223781 1.18734829165141 -0.0969981649615127 2.04149584374969 1.75452096190934 1.79198295573935 2.64602287682797 0.83821297291885 2.27492791332755 -0.0969981649615127 1.50564982935606 2.28950398988355 2.0318383469008 2.30572384861405 1.26513152768896 2.62224239310383 1.95114787830933 1.47086945432537 0.49860403071614 1.6343060171164 2.25392938132276
"NVEC200_011327_1.1" 5.16586851533154 4.58678894668958 4.99271514050442 5.13995671834646 5.33532480686799 5.29366865667815 5.18724099539012 5.62728520133729 5.09241146866244 5.14449845787786 5.61308267035046 5.54046930713518 4.92231735679017 5.0541096321422 5.14069098511021 5.03924725400805 5.00570633608956 4.76891841116851 5.28831063758066 5.24811758809047 5.76066203416118 5.24094112324769 5.05084921385479 5.33819322086767 5.30796088639866 5.21355265550877 5.28394424212092 5.18700048087046 5.57559857549168 5.21582293309347 4.63793424749448 5.02294656289141 4.83990916264989 5.25168911233678 5.12616294417393 5.26003923110905 5.33769899088124 5.76189170020165 5.40868719855156 4.72221897950477 4.72427320458577 5.08967832215281 4.91119562698884 5.25964583474741 5.11382029664321 4.48359230256921 4.76552062530395 4.7747665462717 5.1233734303844 4.8158588657999 4.66692953009914 5.3783052968394 5.38606926041088 5.21744155329646 5.34086805046402 5.23699900523621 4.93895460398033 5.16592280616633 5.31699491541224 5.34800719590449 5.1448402011934 5.48671337084077 5.29186608759528 4.8390498294841 4.81897462936655 4.93071717377799 5.08897273460093 4.92863024372887 5.26014027278875 5.35809995779821 5.07367451094451 4.36715503370828 5.78435027664922 5.10608733067905 5.36971258390622 4.71177592601236 4.76955103810336 4.58174211606091
"NVEC200_011329_1.1" 4.98453469480812 4.58198130540016 4.38030450500068 4.55469702666857 4.81999948724031 5.07263551283888 4.43638046188951 4.0820438703691 4.57688112093168 4.13389076736828 4.11333381571185 4.40332324903188 3.65954110214126 4.23155763156335 3.75196071541162 3.62537126258889 4.31562402563702 4.36803258230907 4.53457194584612 4.67464608014921 4.67131571574063 4.54095643969259 4.76927523344647 4.60355248521109 4.46573351368427 4.50480620067414 4.32782367036705 3.70015036661589 4.50355643521593 4.29636696225928 4.43710573828691 3.67242878698244 4.83257023486189 4.62645907080024 4.60828403240545 4.58595903893309 4.76346889849324 4.47621399579811 4.95949199111127 4.30799527548088 4.01078226992932 4.8964199960022 4.85038932281977 4.85498167307435 4.62207282063639 4.62215373635283 4.42319614176775 4.66024096753663 4.08240875417448 4.5603533733921 4.72286751417953 4.022879765806 4.60113141808784 4.96591026112761 4.73719053102446 4.83731615993866 4.35843474311488 4.42765935103743 4.58118453670191 4.44530990352272 4.41454905213866 3.85826340156201 4.4938378155001 4.54960294858684 3.75529638712724 4.48998171212502 4.72510784319229 4.1487600817167 4.68813093566535 3.48674555569654 4.51204169736051 4.82701079296676 3.93733191064537 4.76342878307891 4.09378852620967 4.29309971959139 4.57739742370882 4.13746839161676
"NVEC200_011331_1.1" 4.55740890102232 4.31940231167147 4.7188662362316 4.83106821803108 4.60464723360358 4.06718653896549 4.12873685198743 4.90515026847443 4.2140942737668 4.85737583983911 4.61044161696295 4.524285925955 4.74194873768299 3.23907372734573 3.61704005951193 3.51776057342039 3.33252858497997 3.8936496197131 3.37972678668513 4.31382311879656 3.67996111195911 2.90331477120454 3.41655709637018 4.32565636137182 3.71123498552129 4.34124917948461 4.5950122008647 4.35208519177414 4.61976334973212 5.00777561669795 4.39815783664394 3.74531701764917 4.49260345802697 4.37305275675705 3.8002524711034 5.58832811710133 4.86969703567232 4.96353964129098 4.81183488811399 3.9759732919114 4.38239229156447 4.7550415867247 5.11560893871659 5.01089525538774 3.9570642313119 4.85048649077515 4.42319614176775 4.03660872561599 3.85414065496163 4.1467549712525 5.20959000600086 3.61688314942796 4.52169127000051 5.02320254787543 4.64528652475385 3.19054293766534 4.09123387967314 3.66152738207528 4.76302039850323 4.2824413721477 4.36760808927119 3.94649937271172 4.53528691686173 4.06925800393998 3.91542578096214 4.99251662504265 3.42343025214037 4.20272920176657 3.70236087872779 5.30914376928499 3.56004280833876 4.79630228195374 3.01635255944258 4.64211336690475 4.50830883346125 3.84043800473338 3.98351649313758 4.90049314968886
"NVEC200_010828_1.1" 4.96153284802662 4.84638933883387 4.50974648357932 4.75010258306312 4.44499010112016 4.89004892491006 3.22745760310486 4.44082734248013 2.47081442212526 5.35597880890202 5.17332737141825 4.54893776707773 3.66561908628615 5.29106683379313 5.12346095614007 3.4538761290208 4.77052683516991 5.36315963833988 4.03244463613698 4.13885460445665 5.22350714699938 3.72560952852769 5.12374940158099 5.01702379390664 4.85316384561179 4.82460101472349 3.80706798709703 4.85967699341513 4.73789347429807 3.2806151332575 5.05983045454072 4.16499131442107 3.63630668305357 4.84840512614696 4.36730000026726 4.99433554424523 4.92715637038984 3.71233525038922 4.09906391578481 5.80638891492095 3.75480889805781 5.01682737161085 3.61885775909815 3.9215983940245 5.12968434727312 5.55409391328082 4.67571356347984 5.28866762429194 4.23982995061616 4.8158588657999 4.93514105983898 4.52804513222428 2.98460565241098 5.10029649496893 5.00342324513706 4.56966167929479 4.23101150817707 5.08746210724806 4.64947069222372 4.50572068970934 4.73551223075927 4.59138355652121 4.93108545281192 6.00664676317697 3.32655556759867 1.89688768437747 3.64618517927315 5.17668713396442 3.64091050030322 4.53617575788696 4.14076929158782 5.20848206758924 5.01200979660724 4.87851691206056 4.07509489346662 6.1048581018633 4.8839717623488 3.53461614289901
"NVEC200_010829_1.1" 8.96381891213178 8.86724427678885 9.20385341889453 8.63322490786769 8.8154804343791 8.68600805056496 8.57953071486841 9.26218348059445 8.21337866300508 9.15261625282514 8.78097150919588 8.57363074779659 9.28110070067876 9.27690957149973 8.77813004201607 9.09585762164431 8.9683302327408 9.22774013143727 9.04229596303876 8.92782462057916 9.3214105542968 8.67193129588447 8.92818267107242 9.14597678116331 9.17233764426865 9.7768324380035 8.612318584246 8.36951050537696 8.94903489402541 8.77618453292562 9.39308587737018 9.01094854787714 8.78996129069 9.28140726655101 9.14201047000364 9.34148200499937 8.85409011869689 8.42906189999002 9.24076524679538 9.14882355378254 8.85902372529328 9.12968437470202 8.91185132969142 9.02044967866239 8.81142911868795 9.04036540248113 8.76074087091772 9.42562737964885 8.96170992871724 9.12226741281959 8.85790213288951 8.83246234600725 8.90859815302516 9.22911437225258 8.83442035601404 9.25895343400597 9.1139631064748 8.73416532489707 9.07113928569918 8.71796033296371 9.33222494519586 8.96152172890018 9.88215725558163 8.89765752150695 9.36363686750371 8.42858500859286 8.88453349979699 8.94898966715675 8.96949840864957 8.26781464595593 9.40901426479375 9.27132729404599 8.5252833050262 9.10116119699506 8.77518280366123 8.95464429986827 8.93907895015031 8.83709154695397
"NVEC200_010830_1.1" 2.64811087596449 3.53535677126757 3.15823210928928 2.89314510394743 2.94407296168083 2.33267445998213 2.92432293760953 2.31502802350522 1.88757611596458 3.42053425239339 3.11283945006586 3.25212082198207 2.18647007198333 2.77934929572413 3.00985623676965 3.07929896629747 3.94790871228021 2.50812543812492 3.18237749148706 3.41492830684183 2.06939798986975 2.54905377504019 2.96478390679475 3.10160404729942 2.35063188108803 2.79978373764653 2.62290041217167 2.13282272080906 2.1120270049835 2.41314425210796 2.6096092284475 2.85809822975606 3.13352037296491 2.62321054717928 2.8755399820862 1.15323953692962 3.45289170362577 1.93855977386088 2.09035218696355 2.55159371459356 1.96024459718496 1.13263899852132 1.93666194521739 2.32119775325482 2.36358146167369 3.27327550433654 3.75704166767192 2.9933543842428 2.70534120453098 3.71608852825107 2.85546307257644 3.02914475782427 1.77731404066836 2.52883077603746 2.30416781255858 2.48296497576203 0.477680604427882 3.27445548315047 2.43549908329713 3.51187996193105 2.92945674848478 3.41841144725668 2.9190099989445 2.04601136024569 2.4551105882987 1.89688768437747 2.26204704692919 2.62585171522045 1.8892643907956 3.20250801907926 2.30572384861405 2.25678605644683 2.76761753919048 2.23403849646816 2.93928722063718 2.34590821086125 3.52561085300697 2.11905368100258
"NVEC200_010831_1.1" 8.1080311765231 7.67700417059754 7.78087458396859 7.90858345829301 7.91255722719738 7.92467578935712 7.82810906106947 7.86783919348347 7.62396129475655 7.73247606547917 7.58583998673464 7.82647514532629 7.55544017924683 7.99968618335637 7.86133513341146 8.04114249368531 7.75916888441205 8.18447111240541 8.01647876753801 7.91820835664731 7.79228939121799 7.77172404598664 7.81190768216458 7.779878257951 7.79250695675023 7.51909058162582 8.1015106831749 7.51443716739407 7.87471951875603 7.63333162050449 7.82314725719326 7.64121270486666 7.83158803583762 8.09423138771266 8.03349495995653 8.14925763859355 8.00182709227462 7.62100258090447 7.89070221089598 7.670993933022 7.73504636203336 7.86267397882937 7.76326705521753 7.91305884326566 7.97781091820045 8.0342124410206 7.92030780111229 7.98078805240113 7.65872691933555 7.69050528971554 7.64129566824909 8.23750697315307 7.67141251420925 7.95453201005326 7.81189239414349 7.77660930651591 7.98317734914176 7.79525048330413 7.63776244259431 7.6849083195474 7.82415347683862 7.71069411666913 7.76572812814665 7.64434789709555 7.73479288019763 7.84324421538041 8.03578840838158 8.07910427380167 7.99585846197848 7.66708720016447 7.74656680858887 7.56089943605002 7.67202645133864 8.13081690971428 8.04896676447726 7.92302099819249 8.07906946819208 7.6092112402918
"NVEC200_010827_1.1" -0.0969981649615127 -0.0969981649615153 -0.0969981649615153 -0.0969981649615127 -0.0969981649615153 -0.0969981649615127 -0.0969981649615127 -0.0969981649615127 -0.0969981649615153 -0.0969981649615127 -0.0969981649615127 -0.0969981649615127 -0.0969981649615127 -0.0969981649615153 -0.0969981649615127 -0.0969981649615127 -0.0969981649615127 -0.0969981649615127 -0.0969981649615127 -0.0969981649615127 -0.0969981649615153 -0.0969981649615127 -0.0969981649615127 -0.0969981649615127 -0.0969981649615127 -0.0969981649615127 -0.0969981649615127 -0.0969981649615127 -0.0969981649615127 -0.0969981649615127 -0.0969981649615153 -0.0969981649615127 -0.0969981649615153 -0.0969981649615127 -0.0969981649615127 -0.0969981649615127 -0.0969981649615127 -0.0969981649615127 -0.0969981649615127 -0.0969981649615127 -0.0969981649615153 -0.0969981649615153 -0.0969981649615127 -0.0969981649615153 -0.0969981649615127 -0.0969981649615153 -0.0969981649615127 -0.0969981649615127 -0.0969981649615127 -0.0969981649615127 -0.0969981649615153 -0.0969981649615127 -0.0969981649615127 -0.0969981649615127 -0.0969981649615127 -0.0969981649615127 -0.0969981649615153 -0.0969981649615127 -0.0969981649615153 -0.0969981649615127 -0.0969981649615127 -0.0969981649615127 -0.0969981649615127 -0.0969981649615127 -0.0969981649615127 -0.0969981649615127 -0.0969981649615127 -0.0969981649615127 -0.0969981649615127 -0.0969981649615127 -0.0969981649615127 -0.0969981649615127 -0.0969981649615127 -0.0969981649615127 -0.0969981649615153 -0.0969981649615127 -0.0969981649615127 -0.0969981649615153
"NVEC200_011242_1.1" 8.10492912387997 8.18834393678897 8.4421308126666 8.2360622072926 8.28769701268323 8.26004578854513 8.07361458677496 8.40615557032112 8.04988766414586 8.22733417582762 8.07523344812221 8.42341042028685 8.03980854917959 8.28823425829693 8.29365664534023 8.48379692965762 8.33912165333114 8.60061582611573 8.26383500849446 8.41776500711676 8.37285790028873 8.37613986446543 8.28889784503807 8.37853645970312 8.09213655020733 8.02929588471182 8.12420167028281 8.16913299294763 8.27259962504622 7.94106781178879 8.39206718023837 8.24371076138155 8.41678370734424 8.36205541782663 8.39190127541931 8.44710718013977 8.35554547379076 8.2890360001689 8.36071315702964 8.41344130357448 8.20499720449643 8.13209042187313 8.20749036867439 8.17272495128839 8.32990278256901 8.33130381219982 8.36780265866596 8.23910203711052 8.17329198390906 8.19224215213749 8.23824405155554 8.34564492245076 8.17549430918446 8.21149084228705 8.241069013267 8.2720580658951 8.20070070672391 8.2863364534586 8.243013468631 8.21882398680703 8.25641807362491 8.25946340054726 8.1544730183624 8.17751115177254 8.33679770418775 8.20138714784116 8.13538579050472 8.30005766465227 8.35841370334999 7.92297661722034 8.3294341344646 8.16416917830156 8.3342557644577 8.36693069243697 8.2007940727978 8.16023718513747 8.23165461943269 8.23739722331809
"NVEC200_011241_1.1" 10.9737442826972 10.9278202565449 11.2737413534943 10.8206257291685 11.1808979374646 11.3258621785466 10.9281765518366 11.4614474890382 10.3632020613825 11.1526081331902 11.081163434251 11.457412725588 10.9574188457486 11.3637912324036 11.1881678998189 11.597687829587 11.172860110373 11.3721280143257 11.1175409506804 11.2464350146259 11.2506922822765 10.9559305421704 11.0644710994393 10.9790715791521 11.0972404957218 10.8916895500977 10.973954721728 11.0242641475761 11.2415819524343 10.4920575352618 11.2344657904674 10.9637301786384 11.4052851777187 11.5472105656083 11.4021034623743 11.5396146583483 11.3485554094657 11.0172295856203 10.6964314828359 11.242315111923 10.8412356452168 10.9958018485286 11.084484127216 11.2248079302252 11.3893645166105 11.2353919136437 11.1930536019121 10.9399436453127 11.303507696053 11.0114745858411 11.0694060033015 11.2384549040764 10.9630768006349 11.1435600541814 11.2254163091944 11.0571897252042 11.2336096977974 11.2648339515799 11.2809624821265 11.252251895653 11.0389909719483 11.3302811679613 11.452320302024 11.1774142685034 11.0118219313829 11.0388683467994 11.1892567439627 11.4046670069052 11.3221546865089 11.1097140028791 11.1879336670641 11.0841645012076 11.501760548768 11.1102927229111 11.303032804249 11.158963968569 11.0493276352084 11.2807027345022
"NVEC200_011243_1.1" 7.50526202511369 7.21325388619147 6.10021544903611 7.50649905592335 6.83515250842479 7.09079414866766 7.11831955449597 7.15356031368472 7.19086729184515 7.06636771270704 7.27048070802265 7.08506232912226 7.56924373313608 7.38927865287295 6.75131583581482 7.02905814667589 7.51769699077201 7.53037938793083 6.88711361758842 7.15243156283999 7.25384201601685 7.50504996187974 8.0872174815749 7.82383273778043 6.8626847342324 7.50610127867999 8.20021047849923 6.85544602275637 7.03380193076318 7.52571157919991 7.48389711385027 7.06137491628024 7.0228801683991 7.6613134828906 6.7125079200095 7.45627194715332 7.07116132553219 7.2772590974736 7.21351479847497 7.38585855702997 6.26790617584911 7.04599399167634 6.92287715835006 7.65551022050258 6.77699779458886 6.98613228120715 6.807522533039 7.01999495003159 7.13968101763014 6.97521680026145 6.92828036874361 6.89295309168295 7.31274393300481 7.96852709181143 7.32772368029285 7.42451012165363 7.20751291766787 6.9192585559848 7.16214238946148 7.26126165609281 7.03908972532782 7.30059424307216 7.2988843065226 7.51593665684955 7.14335498974671 7.074809372552 7.21172052981701 7.4009769979145 7.6092571652688 7.14501680664439 7.453963846524 7.39781729821215 7.28206258854412 7.04014138050476 7.5893604135674 7.91176710012496 7.44160815206473 6.84189906917556
"NVEC200_011073_1.1" 7.52860124325009 7.2862238488821 7.29999111009417 7.53203313531681 7.10686998485899 7.10519476094722 7.32008943234347 7.47710260966264 7.21791618449017 7.22286747224218 7.0733546632613 7.13340654785652 7.09826237737038 7.12217717253766 7.24913631230024 7.282264893686 6.99886077418552 7.38013714910178 7.0121300622883 7.29971955736873 7.35313109053837 7.24349990695823 7.29320430042103 7.44899646595897 7.44870124335596 7.04346836065885 7.1644898666835 7.3189534653804 7.39491262263766 7.4140624249937 7.44552427460586 7.32884150128934 7.38958255204346 7.16193101832814 7.36606717688977 7.22720136525791 7.1913694100217 7.30924767472475 7.26117863558316 7.43803790857819 7.4140751855635 7.4846016868129 7.41192762808114 7.43616752963772 7.44602196144044 7.13616653148947 7.26302387362134 7.26569231076468 7.25347920648046 7.10388838579155 7.20694975236641 7.16685104364987 6.92589520220063 7.18999073816697 7.1850577149435 7.36055896623294 7.36795711940231 7.32354199372149 7.13484275572337 7.2808248760309 7.25840235934404 7.28939023607128 7.114778477974 7.02589601661721 7.24958850570135 7.40901087614025 7.12314810127418 7.04820195752277 7.20669950323956 7.11884114444684 6.8311192474463 7.19984509305639 7.22024957126709 7.57807844816617 7.12221426704365 7.24604137643692 7.33902014039045 7.25801598033253
"NVEC200_011075_1.1" 4.08197227972856 4.43707066303728 4.25179671117869 4.59260631105216 4.48183359557746 4.71331921586014 4.87453884151595 4.65431968581951 4.66451148471658 4.35612924537078 4.4554429019032 4.77473332229245 3.94511006069338 4.838468221658 4.47862062033168 4.43341960664301 4.48939794892312 4.31833765519793 4.45519269008596 3.89105339189616 4.43263794033141 4.02699893671735 4.34076027280936 4.26355951676834 3.98292610992399 4.95777057709377 4.77345454235526 4.06263374845642 4.84381438442509 4.61697812067947 4.58242837754581 4.51075391110601 3.91153305844325 4.05429600733118 4.4670697033725 4.6683942448138 4.75947356761313 4.40753881878514 4.35479037999092 5.14689352690359 5.03189070729225 4.58443989555416 4.68024324198834 4.68460468392067 4.48383354942352 4.32118452487641 4.16169683068693 4.29843805994992 4.17755842517367 4.49387944142446 4.1984318406317 4.71336348157354 4.60692855573031 4.53486211106759 4.78802265047664 4.96326921688238 5.02255974179631 4.26136069745526 4.54273265440457 4.42362156847066 4.24247784418513 4.47752716142855 4.66724915360168 4.54210499812791 4.66582295892849 3.84023344947219 4.03403388253791 4.32051838102658 4.44003031507748 3.9002752172518 4.95437374148538 4.02787017390308 4.05321884169825 4.6806751854504 4.89303562742138 4.41291324889886 4.92731450617768 4.44730091297394
"NVEC200_011071_1.1" 1.7248306325986 1.96196721360196 1.34110407325967 2.21592070522337 1.90765594599443 0.694845293698017 1.65704944456284 1.93414815168668 1.69566934821226 1.70564191846285 1.15117878518463 1.17435949059874 1.67606698248072 2.08054536658558 1.78570539112441 -0.0969981649615127 2.28950169591456 0.736678052939033 1.15102746365581 1.47947784142417 1.35954685789203 1.47459120802803 2.12797344595604 1.14389491885179 1.08754371287251 0.568529606461443 1.42040603543252 -0.0969981649615127 -0.0969981649615127 0.56939067642322 2.23076186556882 0.506696129670085 1.59733857221568 1.94051709100424 2.42448624461398 0.65951541094641 1.38083382634388 -0.0969981649615127 1.94226196044989 1.36602252410444 1.27090439951292 1.13263899852132 1.03403984340682 0.423552027692822 1.69249473634032 2.29416764438938 1.36542587616375 1.98078818452722 1.55109030703276 1.22863613818996 0.384828649784705 1.19552327810482 1.97322677820428 2.11110456846974 0.86767549326885 1.89850319135236 1.20636610651993 1.05321494156244 1.18734829165141 1.78589518006272 1.58080327224106 2.1996647317879 2.17122515400645 1.34044919798228 0.588371195665689 2.43230660483405 2.26204704692919 1.92288284907629 1.69727645158777 1.14233262583483 -0.0969981649615127 1.93288742932387 1.53269546041657 2.23403849646816 1.75881189992656 0.756432860846267 1.56617982423577 1.97009897773902
"NVEC200_011072_1.1" 2.89795242582939 3.60722312710931 3.06944882915529 3.47763655257032 2.83438885363585 3.93483727015646 3.00628366739424 3.17269714467803 3.63882123195004 3.14502095068024 3.4321749963835 2.63755858864331 3.03012967839269 3.24810696592105 3.51164090910734 2.41140672386846 2.82486579502453 3.04414188067586 2.49808984339126 3.28378973367539 2.06939798986975 3.34416647091142 3.11538257599525 3.63321043063571 2.90318512256053 2.41122442274868 2.87203286582996 2.77622694564617 2.81421969128746 3.35988965873327 2.07859709184139 3.20066985578062 3.44182965483844 2.62321054717928 2.13197713628067 3.00455673875009 3.21428592934019 2.62101542710586 2.3474973218129 3.37573478957788 3.75480889805781 3.88447828177617 2.96978135180407 3.04395056414467 2.96836749150463 3.54266112757318 2.55080671309525 2.40212246542538 3.09043508608848 3.66360481082851 2.92753355179591 1.86614890011617 3.07273505247981 3.11647698350078 3.59177248250914 3.4210853223918 3.19699384356113 3.33003592927401 3.016895119216 3.45790488069574 2.33564068218963 2.1996647317879 2.32594067625671 2.64602287682797 2.72698274173984 2.0982551242145 3.51309164451017 2.62585171522045 3.05663100350375 2.7356903141904 3.36313258961151 3.02556052950272 3.02065257862463 3.08304392522849 3.65176994671299 2.94934179094096 2.71443528907854 3.24149823826621
"NVEC200_011074_1.1" 1.43978481729034 2.3449163607855 1.34110407325967 1.702315501885 1.67291733634546 1.20316688094352 2.16509132726496 2.31502802350522 2.47081442212526 2.59785459538101 2.2609006058137 2.91546877156223 2.18647007198333 1.17175390684731 1.95109747668933 2.57200430306587 1.17180995671597 2.30959709076381 2.60358495002921 1.47947784142417 1.86924967903673 2.69313985596795 2.70455425458658 2.48779819904108 2.50983448797499 3.10558847596624 2.32157725159565 2.42537389337249 2.1120270049835 -0.0969981649615127 1.49282591780827 2.40798454174407 1.82723509275162 1.4206439534235 2.28563237307332 1.15323953692962 1.66019499722219 1.70202696171738 1.37670617326062 2.64926342497976 2.32189725665845 2.10051503228214 1.93666194521739 1.75380656635973 2.13117418579256 1.33506562243587 2.7978395997208 2.20678213134141 1.73529121126732 1.49208175783705 1.96377109478137 2.32218309761417 2.56578515829035 2.11110456846974 2.64925699025968 2.70521430336995 2.46211624254228 1.84614393543645 2.55015405256967 2.2341938805466 1.80960392973994 2.53935956643388 1.57262348274468 2.37698768895935 1.40091607886052 2.27492791332755 1.88493462602066 1.24085659833914 1.47575974987679 2.04123467422876 2.65089028501751 2.63711424672945 2.27844322751127 2.09951592743673 1.47086945432537 1.98269430235247 1.94925012863131 2.11905368100258
"NVEC200_010874_1.1" 4.90558327844371 5.46482761291936 5.04021184707167 5.24955942729369 5.29448695708079 4.75043959372765 4.61197141099623 4.68702076979305 4.71601532069688 4.82735111639635 5.1560867871134 4.77473332229245 4.85629673223445 5.24167063918521 5.1060226600358 4.62871525050636 4.94527320570597 5.12693691768394 5.02901038228274 5.13851774803518 5.04494803634521 5.11864926690799 4.87196302287644 4.95907668061369 4.85316384561179 4.1190261178206 4.80375768019408 4.70466771788902 4.5833637184785 4.55094434847928 5.03936342686477 4.9567811261097 4.86600373141154 4.66243359808852 4.93031093653485 4.90404461898181 4.95330215326786 4.28420214195252 4.78258295407012 5.02481959192335 4.76405768038391 5.14199962212859 5.11949334146781 5.09792338863795 5.06515383758176 5.27230092931493 5.16810657695833 5.27626192624127 5.05574223428316 5.21279839691201 5.10015872749846 5.06446195066825 4.57710451325157 4.92765713298008 5.00342324513706 4.75518887387699 5.17650382143171 5.18111559240581 4.72464169778983 4.81572424324889 4.46028027324106 4.97382038627215 4.80519012899195 4.12438351417378 4.4576032524455 5.17303944689818 5.13499944349345 5.19555512194919 4.88523287156313 4.82230062052967 4.85794237527318 4.96387536750889 4.44779894998237 4.6806751854504 4.9513025006787 4.5814782421244 5.07915432329617 4.55583749175026
"NVEC200_010876_1.1" -0.0969981649615127 -0.0969981649615153 -0.0969981649615153 -0.0969981649615127 -0.0969981649615153 -0.0969981649615127 -0.0969981649615127 -0.0969981649615127 -0.0969981649615153 -0.0969981649615127 -0.0969981649615127 -0.0969981649615127 -0.0969981649615127 -0.0969981649615153 -0.0969981649615127 -0.0969981649615127 -0.0969981649615127 -0.0969981649615127 -0.0969981649615127 -0.0969981649615127 -0.0969981649615153 -0.0969981649615127 -0.0969981649615127 -0.0969981649615127 -0.0969981649615127 -0.0969981649615127 -0.0969981649615127 -0.0969981649615127 -0.0969981649615127 -0.0969981649615127 -0.0969981649615153 -0.0969981649615127 -0.0969981649615153 -0.0969981649615127 -0.0969981649615127 -0.0969981649615127 -0.0969981649615127 -0.0969981649615127 -0.0969981649615127 -0.0969981649615127 -0.0969981649615153 -0.0969981649615153 -0.0969981649615127 -0.0969981649615153 -0.0969981649615127 -0.0969981649615153 -0.0969981649615127 -0.0969981649615127 -0.0969981649615127 -0.0969981649615127 -0.0969981649615153 -0.0969981649615127 -0.0969981649615127 -0.0969981649615127 -0.0969981649615127 -0.0969981649615127 -0.0969981649615153 -0.0969981649615127 -0.0969981649615153 -0.0969981649615127 -0.0969981649615127 -0.0969981649615127 -0.0969981649615127 -0.0969981649615127 -0.0969981649615127 -0.0969981649615127 -0.0969981649615127 -0.0969981649615127 -0.0969981649615127 -0.0969981649615127 -0.0969981649615127 -0.0969981649615127 -0.0969981649615127 -0.0969981649615127 -0.0969981649615153 -0.0969981649615127 -0.0969981649615127 -0.0969981649615153
"NVEC200_010875_1.1" -0.0969981649615127 1.08362679390192 -0.0969981649615153 -0.0969981649615127 -0.0969981649615153 -0.0969981649615127 -0.0969981649615127 -0.0969981649615127 -0.0969981649615153 -0.0969981649615127 -0.0969981649615127 -0.0969981649615127 -0.0969981649615127 -0.0969981649615153 -0.0969981649615127 -0.0969981649615127 -0.0969981649615127 -0.0969981649615127 -0.0969981649615127 -0.0969981649615127 -0.0969981649615153 -0.0969981649615127 -0.0969981649615127 -0.0969981649615127 -0.0969981649615127 -0.0969981649615127 0.29307423323887 -0.0969981649615127 -0.0969981649615127 -0.0969981649615127 -0.0969981649615153 -0.0969981649615127 -0.0969981649615153 -0.0969981649615127 -0.0969981649615127 -0.0969981649615127 -0.0969981649615127 -0.0969981649615127 -0.0969981649615127 -0.0969981649615127 -0.0969981649615153 -0.0969981649615153 -0.0969981649615127 -0.0969981649615153 -0.0969981649615127 -0.0969981649615153 -0.0969981649615127 -0.0969981649615127 -0.0969981649615127 -0.0969981649615127 -0.0969981649615153 -0.0969981649615127 -0.0969981649615127 -0.0969981649615127 -0.0969981649615127 -0.0969981649615127 -0.0969981649615153 -0.0969981649615127 -0.0969981649615153 0.437086652949918 -0.0969981649615127 -0.0969981649615127 -0.0969981649615127 -0.0969981649615127 0.588371195665689 -0.0969981649615127 -0.0969981649615127 -0.0969981649615127 -0.0969981649615127 -0.0969981649615127 -0.0969981649615127 -0.0969981649615127 -0.0969981649615127 -0.0969981649615127 -0.0969981649615153 -0.0969981649615127 0.136913760497347 -0.0969981649615153
"NVEC200_010970_1.1" 3.74198137706134 3.60722312710931 4.36803493079419 4.44680172483693 4.28741803808131 4.17219448042508 4.61197141099623 4.44082734248013 3.40776271746132 4.25427164512884 4.4554429019032 4.28112544708593 4.06686707768816 4.41698032237874 4.42337251655738 4.34724383115358 4.37186935797299 3.95996846851637 4.4267258908313 4.41437188853986 4.27950312604092 4.44853525022261 4.2459717539735 4.47128524958255 3.98292610992399 4.1638254910082 4.26469492545561 4.78425321179561 4.15987190870761 4.07499052134725 4.23185273380048 4.0846524952909 3.91153305844325 4.10386081343284 4.29673512529318 4.14518357066478 4.38994674893748 4.24062998995854 4.09906391578481 4.39622711806594 3.58749856516139 3.88447828177617 4.32730570440172 4.20192367585471 4.24256540953777 3.68304235112151 3.97351047748644 3.73531597037902 3.93564074789742 3.71608852825107 4.13895781307075 4.41037595732083 4.63614852867511 4.40914883123371 4.29422391841293 4.10677892078838 3.87388992317138 4.04590908767537 4.23520075561998 4.00135728449748 3.55225522197897 3.57424982829719 4.54653636372553 3.93648743058919 4.4197791796356 3.89535508939536 4.03403388253791 3.97225439657345 4.40902048957645 4.45480599976095 4.39100241349911 4.26268155550637 4.61083984583767 4.30615628817302 4.17628235899838 4.60402822741708 4.09969333431392 4.36017983728186
"NVEC200_010967_1.1" -0.0969981649615127 -0.0969981649615153 -0.0969981649615153 -0.0969981649615127 -0.0969981649615153 -0.0969981649615127 -0.0969981649615127 -0.0969981649615127 -0.0969981649615153 -0.0969981649615127 -0.0969981649615127 -0.0969981649615127 -0.0969981649615127 -0.0969981649615153 -0.0969981649615127 -0.0969981649615127 -0.0969981649615127 -0.0969981649615127 -0.0969981649615127 -0.0969981649615127 -0.0969981649615153 -0.0969981649615127 -0.0969981649615127 -0.0969981649615127 -0.0969981649615127 -0.0969981649615127 -0.0969981649615127 -0.0969981649615127 -0.0969981649615127 -0.0969981649615127 -0.0969981649615153 -0.0969981649615127 -0.0969981649615153 -0.0969981649615127 -0.0969981649615127 -0.0969981649615127 -0.0969981649615127 -0.0969981649615127 -0.0969981649615127 -0.0969981649615127 -0.0969981649615153 -0.0969981649615153 -0.0969981649615127 -0.0969981649615153 -0.0969981649615127 -0.0969981649615153 -0.0969981649615127 -0.0969981649615127 -0.0969981649615127 -0.0969981649615127 -0.0969981649615153 -0.0969981649615127 -0.0969981649615127 -0.0969981649615127 -0.0969981649615127 -0.0969981649615127 -0.0969981649615153 -0.0969981649615127 -0.0969981649615153 -0.0969981649615127 -0.0969981649615127 -0.0969981649615127 -0.0969981649615127 -0.0969981649615127 -0.0969981649615127 -0.0969981649615127 -0.0969981649615127 -0.0969981649615127 -0.0969981649615127 -0.0969981649615127 -0.0969981649615127 -0.0969981649615127 -0.0969981649615127 -0.0969981649615127 -0.0969981649615153 -0.0969981649615127 -0.0969981649615127 -0.0969981649615153
"NVEC200_010969_1.1" -0.0969981649615127 -0.0969981649615153 -0.0969981649615153 -0.0969981649615127 -0.0969981649615153 -0.0969981649615127 -0.0969981649615127 -0.0969981649615127 -0.0969981649615153 -0.0969981649615127 -0.0969981649615127 -0.0969981649615127 -0.0969981649615127 -0.0969981649615153 -0.0969981649615127 -0.0969981649615127 -0.0969981649615127 -0.0969981649615127 -0.0969981649615127 -0.0969981649615127 -0.0969981649615153 -0.0969981649615127 -0.0969981649615127 -0.0969981649615127 -0.0969981649615127 -0.0969981649615127 -0.0969981649615127 -0.0969981649615127 -0.0969981649615127 -0.0969981649615127 -0.0969981649615153 -0.0969981649615127 -0.0969981649615153 -0.0969981649615127 -0.0969981649615127 -0.0969981649615127 -0.0969981649615127 -0.0969981649615127 -0.0969981649615127 -0.0969981649615127 -0.0969981649615153 -0.0969981649615153 -0.0969981649615127 -0.0969981649615153 -0.0969981649615127 -0.0969981649615153 -0.0969981649615127 -0.0969981649615127 -0.0969981649615127 -0.0969981649615127 -0.0969981649615153 -0.0969981649615127 -0.0969981649615127 -0.0969981649615127 -0.0969981649615127 -0.0969981649615127 -0.0969981649615153 -0.0969981649615127 -0.0969981649615153 -0.0969981649615127 -0.0969981649615127 -0.0969981649615127 -0.0969981649615127 -0.0969981649615127 -0.0969981649615127 -0.0969981649615127 -0.0969981649615127 -0.0969981649615127 -0.0969981649615127 -0.0969981649615127 -0.0969981649615127 -0.0969981649615127 -0.0969981649615127 -0.0969981649615127 -0.0969981649615153 -0.0969981649615127 -0.0969981649615127 -0.0969981649615153
"NVEC200_010968_1.1" -0.0969981649615127 -0.0969981649615153 -0.0969981649615153 -0.0969981649615127 -0.0969981649615153 -0.0969981649615127 -0.0969981649615127 -0.0969981649615127 -0.0969981649615153 -0.0969981649615127 -0.0969981649615127 -0.0969981649615127 -0.0969981649615127 -0.0969981649615153 -0.0969981649615127 -0.0969981649615127 -0.0969981649615127 -0.0969981649615127 -0.0969981649615127 -0.0969981649615127 -0.0969981649615153 -0.0969981649615127 -0.0969981649615127 -0.0969981649615127 -0.0969981649615127 -0.0969981649615127 -0.0969981649615127 -0.0969981649615127 -0.0969981649615127 -0.0969981649615127 -0.0969981649615153 -0.0969981649615127 -0.0969981649615153 -0.0969981649615127 -0.0969981649615127 -0.0969981649615127 -0.0969981649615127 -0.0969981649615127 -0.0969981649615127 -0.0969981649615127 -0.0969981649615153 -0.0969981649615153 -0.0969981649615127 -0.0969981649615153 -0.0969981649615127 -0.0969981649615153 -0.0969981649615127 -0.0969981649615127 -0.0969981649615127 -0.0969981649615127 -0.0969981649615153 -0.0969981649615127 -0.0969981649615127 -0.0969981649615127 -0.0969981649615127 -0.0969981649615127 -0.0969981649615153 -0.0969981649615127 -0.0969981649615153 -0.0969981649615127 -0.0969981649615127 -0.0969981649615127 -0.0969981649615127 -0.0969981649615127 -0.0969981649615127 -0.0969981649615127 -0.0969981649615127 -0.0969981649615127 -0.0969981649615127 -0.0969981649615127 -0.0969981649615127 -0.0969981649615127 -0.0969981649615127 -0.0969981649615127 -0.0969981649615153 -0.0969981649615127 -0.0969981649615127 -0.0969981649615153
"NVEC200_010825_1.1" 4.13159229254804 4.90459524319044 4.84005399284989 4.02166090016268 4.68508208619641 4.17219448042508 4.00201445768141 4.44082734248013 4.66451148471658 3.7548342292886 3.91463319492933 4.5076141914361 4.500581613563 3.88486091705387 4.36592414390151 4.30214546461245 3.28116580908619 3.95996846851637 4.24301293709913 4.13885460445665 3.91369465808631 3.91388180567919 4.61811226357713 4.32602319251673 4.27665959482994 4.02502475409948 4.05395096081175 4.18498095363855 3.55785069060723 4.16603301550189 3.8640154174485 4.27768713128885 3.91153305844325 3.26983257796606 3.92793260751343 3.78936286426895 3.21428592934019 3.64708218968092 4.06365906007062 4.55587177236687 4.50701515953157 4.81677212382539 4.37450765613969 4.32399643701632 4.24256540953777 4.13814724932411 4.44147745820308 4.41619053663815 4.14538482727042 4.26642512602075 4.41447610276502 3.81108397551305 4.23908014599671 3.75582078562435 4.6154866437186 4.51195580578543 4.93895460398033 3.83157229999692 4.23520075561998 4.39518308793662 3.78527813601399 4.17065739385638 3.47668629098712 3.77753307278102 2.95565485724532 3.7829218030368 3.58117265947132 4.17599699029934 3.40982255745476 4.45480599976095 3.53929757884137 4.40036335519925 3.66501429450805 4.39499778292032 3.9086181614254 3.42509597227703 4.11851472999136 4.58174211606091
"NVEC200_010826_1.1" 1.43978481729034 1.43911653679213 0.553656723728723 1.480460560881 0.58340267238915 2.33267445998213 0.865894546961027 1.41516646226477 -0.0969981649615153 1.48356429952899 1.97657927422632 -0.0969981649615127 0.87908483736937 1.17175390684731 1.38418180694913 0.642838371023347 0.858872129221603 1.02291004738624 -0.0969981649615127 0.483727328691187 1.0160369244342 2.00303747322312 0.843171780919442 1.14389491885179 1.44370768422572 1.02222308918669 0.599813236560941 -0.0969981649615127 0.689368600553846 1.3683422458235 0.490397174597958 0.506696129670085 -0.0969981649615153 1.06788554603731 0.941239103296726 -0.0969981649615127 0.576648279544098 0.59896225584342 0.433407493636396 0.428281417060267 0.383512728199457 1.59979695158078 1.55481943201031 0.805271818902129 0.76612982873178 -0.0969981649615153 -0.0969981649615127 0.955322576759871 1.092357424053 2.22986942816991 0.745394833787595 -0.0969981649615127 -0.0969981649615127 1.5207495717167 0.464509813717641 0.900004298428511 2.20012470115282 0.395100024786138 0.467206623718648 0.825996259071412 1.30874924481108 -0.0969981649615127 1.80087705900707 -0.0969981649615127 0.588371195665689 0.578019903794316 1.65153843575881 1.24085659833914 1.69727645158777 2.04123467422876 0.680929893062898 1.51455971674054 0.66697218213455 0.825904617161347 0.629734826841978 0.756432860846267 1.45209997038702 1.14626004919082
"NVEC200_010824_1.1" -0.0969981649615127 -0.0969981649615153 -0.0969981649615153 -0.0969981649615127 -0.0969981649615153 -0.0969981649615127 -0.0969981649615127 -0.0969981649615127 -0.0969981649615153 -0.0969981649615127 -0.0969981649615127 -0.0969981649615127 -0.0969981649615127 -0.0969981649615153 -0.0969981649615127 -0.0969981649615127 -0.0969981649615127 -0.0969981649615127 -0.0969981649615127 -0.0969981649615127 -0.0969981649615153 -0.0969981649615127 -0.0969981649615127 -0.0969981649615127 -0.0969981649615127 -0.0969981649615127 -0.0969981649615127 -0.0969981649615127 -0.0969981649615127 -0.0969981649615127 -0.0969981649615153 -0.0969981649615127 -0.0969981649615153 -0.0969981649615127 -0.0969981649615127 -0.0969981649615127 -0.0969981649615127 -0.0969981649615127 -0.0969981649615127 -0.0969981649615127 -0.0969981649615153 -0.0969981649615153 -0.0969981649615127 -0.0969981649615153 -0.0969981649615127 -0.0969981649615153 -0.0969981649615127 -0.0969981649615127 -0.0969981649615127 -0.0969981649615127 -0.0969981649615153 -0.0969981649615127 -0.0969981649615127 -0.0969981649615127 -0.0969981649615127 -0.0969981649615127 -0.0969981649615153 -0.0969981649615127 -0.0969981649615153 -0.0969981649615127 -0.0969981649615127 -0.0969981649615127 -0.0969981649615127 -0.0969981649615127 -0.0969981649615127 -0.0969981649615127 -0.0969981649615127 -0.0969981649615127 -0.0969981649615127 -0.0969981649615127 -0.0969981649615127 -0.0969981649615127 -0.0969981649615127 -0.0969981649615127 -0.0969981649615153 -0.0969981649615127 -0.0969981649615127 -0.0969981649615153
"NVEC200_010965_1.1" -0.0969981649615127 -0.0969981649615153 -0.0969981649615153 -0.0969981649615127 0.58340267238915 -0.0969981649615127 -0.0969981649615127 -0.0969981649615127 -0.0969981649615153 -0.0969981649615127 -0.0969981649615127 -0.0969981649615127 -0.0969981649615127 -0.0969981649615153 -0.0969981649615127 0.642838371023347 -0.0969981649615127 -0.0969981649615127 -0.0969981649615127 -0.0969981649615127 -0.0969981649615153 -0.0969981649615127 -0.0969981649615127 0.443507917373721 -0.0969981649615127 -0.0969981649615127 -0.0969981649615127 -0.0969981649615127 -0.0969981649615127 -0.0969981649615127 -0.0969981649615153 -0.0969981649615127 -0.0969981649615153 -0.0969981649615127 -0.0969981649615127 -0.0969981649615127 -0.0969981649615127 1.06645226748786 -0.0969981649615127 -0.0969981649615127 -0.0969981649615153 -0.0969981649615153 -0.0969981649615127 -0.0969981649615153 -0.0969981649615127 1.08807120743463 0.567700059316441 -0.0969981649615127 -0.0969981649615127 -0.0969981649615127 -0.0969981649615153 -0.0969981649615127 0.519598152609757 -0.0969981649615127 -0.0969981649615127 -0.0969981649615127 -0.0969981649615153 -0.0969981649615127 -0.0969981649615153 0.437086652949918 -0.0969981649615127 -0.0969981649615127 -0.0969981649615127 -0.0969981649615127 0.588371195665689 -0.0969981649615127 -0.0969981649615127 -0.0969981649615127 -0.0969981649615127 -0.0969981649615127 -0.0969981649615127 -0.0969981649615127 -0.0969981649615127 -0.0969981649615127 0.629734826841978 -0.0969981649615127 -0.0969981649615127 0.837745129465111
"NVEC200_010966_1.1" 4.62289197465115 4.62191082811018 4.84005399284989 4.06228493309176 4.65313413610165 4.78662877795474 4.11716275048091 4.6208601526189 4.43786899773418 4.48163505579917 4.99088282513299 4.58911058340479 4.52911234482303 4.62391225859036 4.0011120904413 3.93947809504863 4.67451685626063 3.77965304010528 4.14156706392666 4.35026684751725 3.80565677773883 4.77434862800826 4.69188969901851 4.52552798429472 4.79250077268997 4.85223649153893 4.57691289641263 4.85967699341513 4.15987190870761 4.44585571258133 4.19531753760923 4.24109134233232 3.695712901598 4.24309027246774 4.01841890769631 4.14518357066478 3.45289170362577 4.36758680131861 4.90765908726266 4.11778708220331 4.2228659759333 4.58443989555416 4.22799976531404 4.63828736185218 4.38154818982901 4.26271487324784 4.2051433858222 4.37023630472982 4.83145255871598 4.33515185184022 4.89974527887142 4.02636375497132 4.20047759645017 4.37593106148489 4.53472022240062 4.42082392329247 4.23101150817707 4.3976678713021 4.99137619476507 4.68086203852571 4.79014697427063 3.96069461860201 4.2311543898964 4.69820385432555 4.21417961304842 4.63931018990371 4.77691867584444 4.45187152033058 4.64022717287914 5.14117834386004 4.3443080504296 4.36715503370828 4.85816472148283 4.27528365260477 5.13848728217434 4.41291324889886 4.06129749770891 4.2990318499174
"NVEC200_011234_1.1" 5.98091511924277 6.22802556904459 6.2184871074934 6.35129167260621 5.9622221138705 6.1431462579337 6.22960019432003 5.6769699545524 5.99122252200855 6.22739585288586 6.36422492352254 6.33829895621636 6.4021836422105 6.38028504156762 6.35343601500747 5.87198577217869 6.2738321875213 6.23904484554965 6.02729018484001 5.98847230507573 6.22644658051339 5.96356797384592 6.3057007659137 6.12461193317211 6.30175819832334 6.27909732180721 6.51111321438151 6.03372452683984 6.25074774277143 6.44485699088977 6.12935904023099 6.2151591928246 6.0617193906005 6.18865165821786 6.2813385224947 6.38267852315022 6.26982471236778 6.13940835815911 6.26605640274135 5.92814182213446 5.94343353904162 5.92793052905724 6.03778679724975 6.19470472448771 5.84796245164468 6.11299996679034 6.06918770425882 5.93492173198867 5.80756767580846 6.15702004746468 6.08036074609914 6.35405289145184 6.30764634215652 6.2822239139766 6.29172719861149 5.9414857556359 6.19424875851337 6.20762007229218 6.23289684139917 6.13035486243872 6.04930991210581 6.18765653046543 6.47803762774572 6.37383958463169 6.29021710449314 6.69452272176486 6.44288717549217 6.50660382090785 5.92932985350322 6.5904369524044 6.02418285503298 6.40987617001179 6.42280297113955 5.83437885787908 5.97218024482274 6.29009302385026 6.41169137724094 6.1547760988567
"NVEC200_011233_1.1" 4.08197227972856 3.20564937267628 3.98678181894785 4.41578529237101 4.06266159244793 3.79970187961318 4.35472164914184 4.23508157646834 4.30962699497436 3.59734561563004 3.6448674333173 3.34888785468482 3.81212218272551 3.34484562518694 3.66241213187979 3.18244726923958 3.72639372432492 3.4340692103643 2.96204465651923 3.41492830684183 3.4937859053771 4.02699893671735 3.59719173617988 3.63321043063571 3.46612977581364 3.75913236692525 3.68213816378983 3.78158274814111 3.18049657471893 4.20948665040269 3.8640154174485 3.47730431619582 3.44182965483844 4.00296759787666 3.88046819797561 3.00455673875009 4.04564291302953 3.08243526359671 4.13362068014566 4.18447185608241 4.19402848798371 4.17970398668332 3.98606023474252 4.10307364129391 3.58952243811124 3.54266112757318 3.35573207049991 3.69859826038923 3.21966314143637 3.23048567803016 3.97857170960865 3.94406533166204 3.84765853334316 3.59190886986035 3.79038274444272 3.59790276581042 4.08307833095942 4.04590908767537 3.75100117995378 3.56390830479674 3.55225522197897 3.78037301230694 4.2311543898964 4.03349225266997 2.84584472908812 3.72323890450086 3.51309164451017 3.51222639247938 3.88580949308536 3.47432909946975 3.69627330271343 4.29835329753052 3.42309261329913 4.00117468422879 3.57971740118342 3.82128053465194 3.80661627821643 3.8650702724601
"NVEC200_011235_1.1" 11.3733334614166 11.1493616827342 11.2521580239108 11.3790730421522 11.2628998300046 11.33620036938 11.2055893776147 11.3423629197778 11.0165119719734 11.3310273574476 11.2840062910265 11.3843829893022 11.3047046004826 11.2324580234562 11.3740243238874 11.3684016732025 11.3796722901518 11.3905202570786 11.399962619607 11.3866122203961 11.4119455900129 11.3315351800723 11.0598342331385 11.2876843858037 11.296747945272 11.1608350233028 11.3393110759275 11.2319030209637 11.4144923992851 11.2411345418374 11.4903086722291 11.117068880259 11.5834417236704 11.4851478761246 11.4763154466431 11.5808773528314 11.3060712608659 11.2734821559599 11.3090296829371 11.2908881921507 11.2613113326488 11.3158788799484 11.6233140611357 11.4824733839121 11.5453476623711 11.41307284944 11.5036954968384 11.4507913267096 11.5353277962243 11.3616700300533 11.4838508988539 11.3899164985588 11.4145058652903 11.4864343237653 11.3540688395709 11.2725852966388 11.4660295324911 11.4895018830649 11.6236457078635 11.4362235509052 11.4291566870074 11.5023861230633 11.5081884853676 11.2967196192962 11.3707994811785 11.409856517922 11.4298088360354 11.5353834661469 11.6021237325115 11.2913379327626 11.4089441554265 11.3296389041047 11.4295097085595 11.6906712950268 11.5086197821657 11.5181732122408 11.4110067064003 11.4099110352362
"NVEC200_011236_1.1" 1.0841968208587 1.7240993257014 1.00045171051708 1.480460560881 0.58340267238915 -0.0969981649615127 1.1802852623703 -0.0969981649615127 -0.0969981649615153 -0.0969981649615127 1.62212003277149 -0.0969981649615127 0.472063806566609 1.17175390684731 1.13186812437025 -0.0969981649615127 1.64689312059317 2.19904945216183 1.15102746365581 0.896641648954737 2.06939798986975 0.631958437249788 1.6241056729719 1.14389491885179 1.72912282673973 0.568529606461443 0.85263200586961 1.76545532105378 0.689368600553846 1.3683422458235 1.22930609032086 2.26948424059982 0.985800015236029 1.4206439534235 1.53872541910438 3.21947198513325 2.57109729524132 1.41896023801574 0.82037287676627 0.428281417060267 0.383512728199457 0.826508573804106 0.21105105573552 1.35612894359349 1.51060186862788 0.78987360016135 1.36542587616375 1.18503686917562 1.092357424053 0.906091002732266 1.27374839195742 2.18558633540512 0.519598152609757 0.504450082270042 0.464509813717641 -0.0969981649615127 -0.0969981649615153 0.761363129717311 0.467206623718648 0.825996259071412 1.80960392973994 1.46694084985062 0.966957365546585 1.34044919798228 -0.0969981649615127 0.578019903794316 0.572068417945415 1.24085659833914 1.21395045917704 1.14233262583483 0.680929893062898 1.51455971674054 1.53269546041657 1.78575384025396 1.47086945432537 1.98269430235247 0.687403681681135 0.837745129465111
"NVEC200_011185_1.1" 5.46582588961123 5.27929164895974 5.73204724761717 5.46182527436688 5.88179808807558 5.41422952762004 5.98875806590076 5.22131560196152 5.71565138238701 5.92992080847277 5.81331857261571 5.38940961218386 6.06488073749585 5.91263729281189 5.67787039853789 5.93242633156528 5.93362119810375 6.04495906747254 6.01777880950687 5.84465612782545 5.76066203416118 5.89070459426473 5.91185716810633 5.93722934114117 5.50986457790215 5.63546666772263 5.7170838775969 5.86094248564487 5.61602426383039 5.71516544508157 5.47999067075855 5.72566830332496 6.03896144550583 5.65230641486195 5.95460108992473 5.89703114770696 5.7493561168197 5.69889084722094 5.86458501258609 5.66175025971238 5.82617211849162 5.69094516958598 5.93657493888589 6.00696823373092 5.7280368061149 5.51705387961695 5.58474207300528 5.69505207061191 5.70092353179301 5.70347846705475 5.81181765561927 5.83172895917671 6.20413257491919 6.00646366525761 5.66563853662623 5.70446282835672 5.48727882061987 5.87538009836184 5.73571362337341 5.98526739152263 5.59191519646892 5.98033875776629 5.41765706931894 6.03034542750655 5.55426036508331 6.0847804865258 5.94531406896554 5.71033258440263 5.89616949391494 6.04061575373636 5.72939758483345 5.7749159448928 5.43844031730056 5.65413461919565 5.71062814396777 5.91049406492157 5.53643660987803 5.98074013218379
"NVEC200_011186_1.1" 1.9627423849472 2.16611091736779 1.61648766383784 1.89455733812982 1.67291733634546 2.12222498815596 1.1802852623703 1.41516646226477 2.69271383772605 1.70564191846285 1.81020837652061 1.83950687459225 1.45598607635185 1.54190780222491 1.95109747668933 2.7165017948183 1.17180995671597 1.64572507318518 1.62193806828322 1.89345101022833 1.63679185592994 2.38896433197294 3.04204741856658 2.1158391949319 2.17165666820549 1.64483278487112 0.85263200586961 0.513939072911987 1.19546026458301 0.56939067642322 -0.0969981649615153 3.95507724075853 1.32373241828549 1.70387185641778 3.36378499367516 2.05583921592765 0.576648279544098 0.59896225584342 2.5656683533624 2.55159371459356 2.61081975728578 0.437422086833984 1.93666194521739 1.75380656635973 -0.0969981649615127 1.33506562243587 1.64325875284771 1.18503686917562 1.73529121126732 2.36748501693001 1.03362479409585 2.18558633540512 2.56578515829035 1.5207495717167 1.44066767089024 2.80469273545524 1.8797594908363 1.99111336223781 1.85586980293789 1.95129491369504 1.58080327224106 1.99419381848304 2.71006956312692 1.34044919798228 2.29718544197347 1.66278280483839 1.37295637705041 2.62585171522045 2.05867807731379 2.24858835314062 1.85110410702111 0.922994192481487 2.27844322751127 1.78575384025396 2.20439162967377 2.44915706781796 2.18178444923046 0.837745129465111
"NVEC200_011184_1.1" 4.90558327844371 4.87578581263776 4.50974648357932 4.24983531120852 4.44499010112016 3.48426617863357 4.35472164914184 4.47867611387767 4.4682242604537 4.48163505579917 4.51074529485818 4.5076141914361 4.58453496229455 4.66196131067489 4.60813801866091 4.30214546461245 3.98840440598436 4.74943719501553 4.71266545332624 4.8214104129935 3.96482371644384 4.60248229303516 3.87570073736244 4.74715853865109 4.4037723649893 4.20727552430813 4.44854152179551 4.4023562161465 4.31526267381839 4.44585571258133 4.3022593704121 4.04274064358833 4.48326052163968 3.89448441036958 4.64802732671801 3.78936286426895 4.35114183125128 4.55712442574388 4.5719400854581 3.93619893064494 4.16460280107486 4.27649975387032 4.2785070147808 4.20192367585471 4.64704465767187 4.883476817516 4.32814438309554 4.50392785575746 4.65986541064346 4.63686160751673 4.36342180086533 4.37939543372734 4.16081368470305 4.65049364703571 4.76460239886169 4.65211073957804 4.45819877317516 4.3976678713021 4.77266430023644 4.24392024376993 4.42618747411206 4.47752716142855 4.06530568194329 4.03349225266997 4.63314031343361 4.43124935236386 3.64618517927315 4.60084669802626 4.13355494041871 4.17890390008252 4.02710916780262 4.52604278374241 3.87213476440073 4.45132465266807 3.84856469920786 4.33417112316689 4.37482375960978 4.2990318499174
"NVEC200_011187_1.1" -0.0969981649615127 -0.0969981649615153 -0.0969981649615153 -0.0969981649615127 -0.0969981649615153 -0.0969981649615127 -0.0969981649615127 -0.0969981649615127 -0.0969981649615153 -0.0969981649615127 -0.0969981649615127 -0.0969981649615127 -0.0969981649615127 -0.0969981649615153 -0.0969981649615127 -0.0969981649615127 -0.0969981649615127 -0.0969981649615127 -0.0969981649615127 -0.0969981649615127 -0.0969981649615153 -0.0969981649615127 -0.0969981649615127 -0.0969981649615127 -0.0969981649615127 -0.0969981649615127 -0.0969981649615127 -0.0969981649615127 -0.0969981649615127 -0.0969981649615127 -0.0969981649615153 -0.0969981649615127 -0.0969981649615153 -0.0969981649615127 -0.0969981649615127 -0.0969981649615127 -0.0969981649615127 -0.0969981649615127 -0.0969981649615127 -0.0969981649615127 -0.0969981649615153 -0.0969981649615153 -0.0969981649615127 -0.0969981649615153 -0.0969981649615127 -0.0969981649615153 -0.0969981649615127 -0.0969981649615127 -0.0969981649615127 -0.0969981649615127 -0.0969981649615153 -0.0969981649615127 -0.0969981649615127 -0.0969981649615127 -0.0969981649615127 -0.0969981649615127 -0.0969981649615153 -0.0969981649615127 -0.0969981649615153 -0.0969981649615127 -0.0969981649615127 -0.0969981649615127 -0.0969981649615127 -0.0969981649615127 -0.0969981649615127 -0.0969981649615127 -0.0969981649615127 -0.0969981649615127 -0.0969981649615127 -0.0969981649615127 -0.0969981649615127 -0.0969981649615127 -0.0969981649615127 -0.0969981649615127 -0.0969981649615153 -0.0969981649615127 -0.0969981649615127 -0.0969981649615153
"NVEC200_011064_1.1" 3.74198137706134 2.5039846591163 2.22180010088609 2.70070185840285 3.31461237464831 3.86885124158897 2.83742399732706 3.57335730817989 3.05462631395181 2.80416976247153 3.18261192692763 2.78319518135045 2.76818082067062 2.63377699244516 2.35702619219542 2.23066611177595 2.15365958530878 3.22428650358199 3.37347594781008 2.79885022280791 2.67171775202375 3.34416647091142 3.11538257599525 3.10160404729942 2.90318512256053 3.19463872798358 2.5532622348478 3.49662716740921 2.50542984965846 2.41314425210796 2.71660435885517 3.20066985578062 2.84951600172107 2.14376012791807 3.29304369364394 2.75192569786829 2.81873205913569 2.14171992827318 3.44699826875572 3.25681370522258 2.69555841523584 2.23506241292757 2.36835418442033 2.72736868475658 2.56369231980544 2.78441516220174 1.36542587616375 2.57414030153409 3.09043508608848 3.23048567803016 2.99617436892546 3.44279242577456 3.15578945097074 2.40256710667991 3.08708961084439 3.4210853223918 3.33421240669224 2.88673637512121 2.65636409917516 2.76541875096911 2.60310866239649 2.68326985761624 3.01312956054846 2.51776746034483 2.72698274173984 2.70336703724275 2.41910552552828 3.24875448057031 3.13452569427513 2.59085976869104 2.65089028501751 3.10827949952185 3.02065257862463 3.21904062636689 3.15298337839641 2.8010828375462 2.71443528907854 3.36597749869202
"NVEC200_011066_1.1" 5.32362889130736 4.62191082811018 5.2364887321787 4.79899918184531 4.83499980980131 4.92293794268553 4.66340341360418 4.40195880388124 4.81381491971095 5.02586889237135 4.51074529485818 4.66624843864818 4.83360096138292 4.77043430393472 4.60813801866091 4.25559171456188 4.94527320570597 4.70966736074514 4.80403243826272 4.84486261620697 4.69736826458976 4.8063948444558 4.66771401711671 5.17808561857295 4.72917452018913 4.79642581232171 4.64544524406665 4.7316869739383 4.80936430434738 4.64889512363163 4.71738341017726 4.41543850086303 4.48326052163968 4.52363967525862 4.73065003057554 4.73974011066865 4.75947356761313 4.44641420761296 5.05916179131335 4.83029316020852 4.74430257770049 5.08967832215281 4.76534601659752 4.61455886935014 4.79365404935867 5.01327763473032 5.16810657695833 4.925369098866 4.96648537719952 4.95338105436544 4.88171631388414 4.41037595732083 4.60692855573031 4.92765713298008 4.98327401684409 4.59767152089406 4.75563551182632 4.87967107922262 4.427462103271 4.81572424324889 4.61961426588386 4.91671411366638 4.2311543898964 4.99170757346768 4.49446094914629 4.63931018990371 5.08897273460093 4.95101066321133 4.74327352788162 4.32344038967554 4.95437374148538 4.98591995000953 4.35880429645563 4.70404586762679 4.70262695678861 4.90577278407588 4.72111478698164 4.77376427346188
"NVEC200_011063_1.1" 1.9627423849472 1.96196721360196 1.00045171051708 0.897377665999084 2.58630856071588 2.33267445998213 2.01478437250908 1.93414815168668 2.05692661481415 1.89805084951645 2.38448219090551 2.63755858864331 2.56273126314758 1.54190780222491 2.35702619219542 2.02399503314426 2.00368451306461 1.80518093629623 1.97638001684659 1.70126217006785 1.86924967903673 1.7628759169049 2.12797344595604 2.1158391949319 1.96729155423266 2.41122442274868 2.04543187578338 1.5394544116572 1.86606972517433 1.87954032421873 1.49282591780827 2.40798454174407 0.985800015236029 0.599953306133677 1.53872541910438 1.15323953692962 1.89413729696338 2.31977066428046 3.07261175724918 2.07731226702374 1.27090439951292 0.826508573804106 2.16859489043563 1.9178982097978 1.99923382625794 2.40645031302234 2.25255296562713 1.98078818452722 2.1784635868003 1.49208175783705 1.81969865753463 1.67528023585106 1.77731404066836 1.5207495717167 2.9275280921466 1.48396623466164 2.20012470115282 2.122836451818 2.55015405256967 2.47060965975898 2.47556420811374 1.46694084985062 1.57262348274468 1.84686833691016 2.11982352509554 2.27492791332755 1.02738805193147 1.92288284907629 1.69727645158777 2.04123467422876 1.85110410702111 2.63711424672945 1.82620060288974 1.78575384025396 3.15298337839641 1.67715770608377 0.876187490742131 2.69483217240058
"NVEC200_011065_1.1" 4.13159229254804 4.5138710946376 4.4047890292234 3.64745685487853 3.96194245251117 4.17219448042508 3.53417267353334 3.6416809845754 4.24096129678601 3.70422445697794 3.91463319492933 3.52488837159949 3.98684795714613 4.175315975065 3.34325426830721 3.81658242935432 4.74711667445406 3.74071870867955 4.14156706392666 3.97846918116864 3.26813682004243 3.34416647091142 2.60621895110369 4.35626928658231 2.35063188108803 3.27851045514325 3.39423314682667 3.43220074203797 3.47235711801125 2.8018001659061 3.71712377314327 3.53890269890514 2.62343390982103 3.26983257796606 2.77529890141965 3.21947198513325 2.57109729524132 3.17793064397972 2.99955034125047 4.0115983013481 4.07254364170738 3.92485821651542 4.13968115920479 3.88239389319668 4.12085481410591 3.49265848247009 4.0229079332421 4.46072606020822 4.14538482727042 4.52363202260504 4.22727401254606 3.55794872265833 4.03482677643082 4.15875640041183 4.15705296441379 4.28960428720719 4.23101150817707 3.53313815332732 3.75100117995378 4.03860747019635 4.0319139116481 3.90305585170104 4.06530568194329 4.50875104139314 3.32655556759867 3.52777169171375 3.1141097432209 4.09791777528533 3.58651526652544 2.86729874977522 3.83783263237796 3.74726764208987 2.76761753919048 2.57555322323132 3.50387629297854 2.44915706781796 3.10258802175353 3.53461614289901
"NVEC200_011067_1.1" -0.0969981649615127 1.7240993257014 2.64690592857642 1.21817829126828 1.39241881869494 1.87574633791852 2.42557778024556 2.13712106577867 -0.0969981649615153 2.06779215442917 0.84180734987864 1.17435949059874 1.45598607635185 0.672574931898953 0.437006090061029 -0.0969981649615127 0.458695021725163 2.07932280257991 0.841682342518917 0.896641648954737 1.63679185592994 -0.0969981649615127 1.40762654896999 0.83579270625489 1.44370768422572 1.64483278487112 0.85263200586961 1.27135291132651 0.689368600553846 1.64646577172161 0.906649556573418 0.506696129670085 2.02548274075663 1.4206439534235 1.27069452572882 -0.0969981649615127 1.89413729696338 -0.0969981649615127 1.12519171333984 0.428281417060267 1.65636076598578 1.38504469485546 1.44117256198468 1.10683358897578 0.398173989037369 1.08807120743463 1.8761293394077 1.18503686917562 2.04531380962948 2.81524279137787 2.09475331580495 0.471701361579014 0.950196194468616 0.504450082270042 1.44066767089024 0.485966670188653 2.04881643210405 1.05321494156244 2.17460033203212 0.825996259071412 1.30874924481108 1.46694084985062 0.966957365546585 0.999898871662247 0.588371195665689 -0.0969981649615127 -0.0969981649615127 0.496834182422726 1.21395045917704 1.79899457068124 1.5556029153303 1.24888772692164 1.82620060288974 1.78575384025396 -0.0969981649615153 1.28903218532693 1.19269238831304 1.40028255208404
"NVEC200_011068_1.1" 4.62289197465115 5.25712279443148 4.91840288658737 4.44680172483693 4.01318078457359 4.55447916712727 4.66340341360418 4.68702076979305 4.49795396776577 4.35612924537078 4.42697588067691 4.58911058340479 4.17914329595019 4.77043430393472 4.63270246973642 4.10617572591131 4.69912496902987 4.46886754153629 4.24301293709913 4.17631203710022 3.68886866600441 4.40733737017333 3.78870443027767 4.29512938571989 3.98292610992399 4.20727552430813 4.48639925529933 4.43560209019251 3.98570110053854 4.37128759144981 4.46456762568434 4.20354304069394 4.41420017460324 4.66243359808852 3.21865399043104 4.90404461898181 4.66770781163739 3.57873734117941 4.38378992940853 4.76642481869189 4.45934215843 5.1758551967714 4.57640846510077 4.16972039137005 4.77360016013761 4.53390473028948 4.61257788255986 4.56639766693348 4.74820845041325 4.95338105436544 4.48782192940226 4.61039806217898 4.51554055259118 4.80822646891374 4.22726809866368 4.02662714328672 4.91727373019305 4.04590908767537 4.33453178571701 4.11034098062073 4.46028027324106 4.26519106836916 3.87788468588831 4.16776825825812 4.5304004223686 4.53902725831606 4.45277372629008 3.83459186080585 4.3117792609177 4.22870910962083 4.3443080504296 4.49563436987721 3.73740908915457 3.84174103660837 3.9086181614254 4.43823368808212 4.27769360675793 4.2990318499174
"NVEC200_010820_1.1" 5.32362889130736 5.68007571541071 5.80260546369867 5.50667221950878 5.72159208527043 5.41422952762004 5.33729766623591 5.84577386416611 5.39064800149903 5.35597880890202 5.3655842931748 5.4119823233281 5.3636369683905 5.42985241047276 5.34775277639313 5.77629455914082 5.50164531096257 5.54364619688716 5.24004554609522 5.93484142139975 5.62419934280142 5.43791494775488 5.22662610506582 5.21156020504387 5.35066548155925 5.31634331588332 5.16058201429478 5.18700048087046 5.59595301081241 5.17256261094475 5.38585817712408 5.38348143541155 5.66086959419207 5.51248584225831 5.56191851241506 5.7142736443146 5.23487071342107 5.37540431921545 5.53039106037397 5.36383681127188 5.39072551469904 5.27290103307702 5.6083437490479 5.59890544332136 5.41504834490995 5.68230880590551 5.29417032132422 5.47389194432995 5.64449177472887 5.66394702026908 5.36961871243399 5.49851228401032 5.51750032392314 5.34307659776114 5.43288665321089 5.23699900523621 5.26499318737859 5.11936023573297 5.62234432911521 5.6781260407486 5.34057757548798 5.58162019557183 5.65512966184064 4.96736018447339 5.60570219791447 5.67635231518232 5.51162051600941 5.17668713396442 5.99344803054351 5.21716770806525 5.35849325890943 5.20848206758924 5.22841793295464 5.4059798378019 5.25872738479489 5.43221040287093 5.54341786930705 5.29599824037233
"NVEC200_010819_1.1" 4.03058466218647 3.29540460206801 3.24186697921319 3.0629131051122 3.31461237464831 2.95834547540509 3.15743392897105 2.97502316656049 2.97229956715114 3.14502095068024 2.38448219090551 2.63755858864331 3.61328111514171 4.00814357253931 3.40159433648139 2.57200430306587 3.07098110285801 2.91019530682869 3.18237749148706 3.13952808143246 2.89903127507297 2.38896433197294 2.60621895110369 3.02835619622361 3.54179495131437 2.41122442274868 3.03417628100231 3.49662716740921 2.81421969128746 3.43503409418878 2.99689562209209 2.11626192767646 2.35521806071536 2.87235180165224 2.96926633489705 3.00455673875009 2.42927005959302 2.75092360782035 3.07261175724918 3.77243762992649 3.39820825592824 2.35812520690497 2.74876198056485 3.24278721088748 3.10303196057917 3.0144438003044 3.19262234361516 3.36541063824593 2.70534120453098 3.30090434458813 3.12437295726481 3.44279242577456 3.63253636552996 2.52883077603746 2.64925699025968 3.35697874617818 2.96308158814795 3.0278741079223 2.43549908329713 2.85166799769926 3.19543030991933 2.93407929951001 2.59303418731915 3.1573028009006 3.4814630543768 3.59591275727773 3.28714866621143 2.92616987770118 3.34576511319028 3.70296511340586 2.9292115377304 2.93780872254384 3.02065257862463 3.08304392522849 3.33907168479232 2.44915706781796 2.55776710036308 3.63699943024902
"NVEC200_010821_1.1" 6.92165822308174 7.0932494204046 7.00913401052417 6.84601903934981 6.76214803577457 6.6350685417462 6.50098946762648 6.48929642581574 6.589955043444 6.41216892692832 6.47265082546479 6.53621636307643 6.82094130287813 6.77689212934072 6.77908941030852 6.95086055168303 6.9535570632926 6.85497062253049 7.23781599057881 7.04516126560336 6.96458627321873 6.70325349857989 6.60206028820113 6.4945818580453 6.67379820325902 6.53070767496134 6.56075402426547 6.80545518858124 6.83408393808276 6.64010948415006 6.69158171885708 6.80349968865977 6.44598071274544 7.04626371343318 6.77872918172425 6.90907054843583 7.05314094771005 7.01164874260649 7.02849383731591 6.5379376022137 6.425067995509 6.54812073702359 6.383752750697 6.24965578344002 6.74645718517828 6.31353046137095 6.51127952852039 6.37384499126566 6.99822907887696 6.94804572531603 6.73596273125333 6.86526875454608 7.03413015441797 6.8156778202549 6.55325659326395 6.37280152108982 6.37212100802948 6.70998928376322 6.62175745517507 6.40451518645765 6.54646853495726 6.56746752065133 6.37545367609749 6.41042195719269 6.35177292611955 6.44951974422316 6.94081998751612 6.90652135338725 6.95088298662609 6.72666739850781 6.80549332656878 6.80656316868385 6.57871687549049 6.41852101479146 6.59177558181843 6.55025168698283 6.62085963832301 6.31778715875128
"NVEC200_010822_1.1" -0.0969981649615127 -0.0969981649615153 -0.0969981649615153 -0.0969981649615127 -0.0969981649615153 -0.0969981649615127 -0.0969981649615127 -0.0969981649615127 -0.0969981649615153 -0.0969981649615127 -0.0969981649615127 -0.0969981649615127 -0.0969981649615127 -0.0969981649615153 -0.0969981649615127 0.642838371023347 -0.0969981649615127 -0.0969981649615127 -0.0969981649615127 -0.0969981649615127 -0.0969981649615153 -0.0969981649615127 0.448354580476634 -0.0969981649615127 -0.0969981649615127 -0.0969981649615127 0.29307423323887 -0.0969981649615127 0.689368600553846 -0.0969981649615127 0.490397174597958 -0.0969981649615127 -0.0969981649615153 -0.0969981649615127 -0.0969981649615127 -0.0969981649615127 0.576648279544098 -0.0969981649615127 -0.0969981649615127 -0.0969981649615127 -0.0969981649615153 -0.0969981649615153 -0.0969981649615127 -0.0969981649615153 -0.0969981649615127 -0.0969981649615153 -0.0969981649615127 -0.0969981649615127 -0.0969981649615127 -0.0969981649615127 -0.0969981649615153 -0.0969981649615127 -0.0969981649615127 -0.0969981649615127 -0.0969981649615127 0.485966670188653 -0.0969981649615153 0.395100024786138 -0.0969981649615153 -0.0969981649615127 -0.0969981649615127 -0.0969981649615127 0.966957365546585 -0.0969981649615127 -0.0969981649615127 -0.0969981649615127 -0.0969981649615127 -0.0969981649615127 0.481874948479863 -0.0969981649615127 -0.0969981649615127 -0.0969981649615127 -0.0969981649615127 -0.0969981649615127 -0.0969981649615153 -0.0969981649615127 0.876187490742131 -0.0969981649615153
"NVEC200_010823_1.1" -0.0969981649615127 -0.0969981649615153 -0.0969981649615153 -0.0969981649615127 -0.0969981649615153 -0.0969981649615127 -0.0969981649615127 -0.0969981649615127 -0.0969981649615153 -0.0969981649615127 -0.0969981649615127 -0.0969981649615127 -0.0969981649615127 -0.0969981649615153 -0.0969981649615127 -0.0969981649615127 -0.0969981649615127 -0.0969981649615127 -0.0969981649615127 -0.0969981649615127 -0.0969981649615153 -0.0969981649615127 -0.0969981649615127 -0.0969981649615127 -0.0969981649615127 -0.0969981649615127 -0.0969981649615127 -0.0969981649615127 -0.0969981649615127 -0.0969981649615127 -0.0969981649615153 -0.0969981649615127 -0.0969981649615153 -0.0969981649615127 -0.0969981649615127 -0.0969981649615127 -0.0969981649615127 -0.0969981649615127 -0.0969981649615127 -0.0969981649615127 -0.0969981649615153 -0.0969981649615153 -0.0969981649615127 -0.0969981649615153 -0.0969981649615127 -0.0969981649615153 -0.0969981649615127 -0.0969981649615127 -0.0969981649615127 -0.0969981649615127 -0.0969981649615153 -0.0969981649615127 -0.0969981649615127 -0.0969981649615127 -0.0969981649615127 -0.0969981649615127 -0.0969981649615153 -0.0969981649615127 -0.0969981649615153 -0.0969981649615127 -0.0969981649615127 -0.0969981649615127 -0.0969981649615127 -0.0969981649615127 -0.0969981649615127 -0.0969981649615127 -0.0969981649615127 -0.0969981649615127 -0.0969981649615127 -0.0969981649615127 -0.0969981649615127 -0.0969981649615127 -0.0969981649615127 -0.0969981649615127 -0.0969981649615153 -0.0969981649615127 -0.0969981649615127 -0.0969981649615153
"NVEC200_011289_1.1" 4.1795622700642 3.74103280835946 4.21087196645285 3.28512607663658 2.94407296168083 3.79970187961318 3.53417267353334 2.97502316656049 2.58602619585296 3.06705713432296 2.7941455030787 3.34888785468482 3.3825857622255 3.34484562518694 3.08298478464377 2.41140672386846 4.1754068304005 2.97872256424507 3.74026171082835 2.97922182873032 4.15294263587132 2.82413335229148 3.37630777868895 3.17131199484908 2.50983448797499 2.79978373764653 3.39423314682667 2.97021283936506 3.38147630671089 3.70168473284306 3.49464479574422 2.75804148049512 3.57434883452069 4.00296759787666 3.21865399043104 3.31600590413393 3.59252359421756 4.05185360561931 3.07261175724918 2.98478658079443 2.09113020953787 2.93400175472325 3.51033556157251 2.63603695867752 3.58952243811124 3.49265848247009 3.27648110918722 3.36541063824593 3.33826135286074 3.99627409784503 3.67787829409958 3.106854785002 2.8907404422081 3.64864073411744 3.08708961084439 2.89775205170118 3.04533895889733 3.7524141357154 3.09452170048037 3.40183169743563 2.60310866239649 3.41841144725668 3.60313226499841 2.64602287682797 3.242382205427 3.30160781583697 3.98461286740285 3.68239439553533 4.13355494041871 3.09919018375272 3.61991940112254 3.89438029059595 3.806344020627 3.15264416136751 2.81926315583206 4.25088188690806 3.28025259799473 2.37750339018883
"NVEC200_011292_1.1" 4.72340413726983 4.90459524319044 4.29159250025986 5.36771915266908 4.83499980980131 4.98654868500949 5.23901356577476 4.71899702830916 4.90540354326354 5.37227893084459 4.93132544649554 4.80915487253655 4.98544849160082 5.08244372947263 5.23996123754746 5.11942864498498 5.06370943070058 5.03338137794024 5.06639692232485 5.21250148459307 4.53768476209664 5.06667434791853 4.91367626430869 5.01702379390664 4.55751353429773 4.85223649153893 5.14882605886698 5.06483187658447 5.40151617451802 5.23697617453247 5.2138848180443 5.22385513730961 4.94156969421874 5.51248584225831 4.99859211361014 5.28410454775049 4.75947356761313 4.95776568454555 4.59692220282792 4.76642481869189 5.20085550738634 4.68190639447439 4.98402135910526 5.0456470470712 4.99760123040957 5.01327763473032 5.4647463317244 5.0027077219326 4.89087773050211 4.74184747829987 4.84496806333854 5.29774951049154 5.22231307679367 5.49002886036151 5.1908021258829 4.75518887387699 5.19464123345315 5.18111559240581 5.01152883619257 4.60838843442551 5.08053707212578 5.05545290959852 5.17456285549333 5.27569015196228 4.87595552912327 4.6066509902716 4.59128533355704 5.0986462893084 4.839447786242 4.61320015587946 5.33480286262512 4.52604278374241 5.06923038647469 5.0155865160448 5.03451480560554 5.39389937762873 5.05003796855138 5.31156244127719
"NVEC200_011288_1.1" 4.13159229254804 4.84638933883387 4.33031995225644 4.72501844505257 4.62046265792493 4.71331921586014 5.09659761649047 4.51555726276929 4.05347478666657 4.67799716755303 4.03269105539953 4.58911058340479 3.71612462766438 4.73517513465901 4.17842912234117 4.10617572591131 4.46090115897901 3.48207255973226 4.66471628766047 4.50548570319883 4.27950312604092 4.40733737017333 4.40066049327665 4.16448043293772 3.54179495131437 4.79642581232171 4.77345454235526 4.75820949347199 4.41027415357398 4.5843390065937 4.46456762568434 3.81270545649629 4.70184909512392 4.55960990292573 3.72791835559367 4.24664316295278 4.31126423879647 4.36758680131861 4.84647604908248 4.5808425391256 4.00773638187801 4.11136617915271 3.94495567939036 3.36158737634951 4.50831062812789 4.82406179828725 4.2051433858222 4.68376472435868 4.04432110193842 4.49387944142446 4.64571990602588 4.28225027902847 4.69287080594316 4.27142639973983 4.22726809866368 4.42082392329247 3.87388992317138 4.3976678713021 4.72464169778983 4.70423283429779 4.119860281217 3.71488374864451 4.51471121684496 3.39491567078302 4.66582295892849 4.46807723278611 5.01705652104724 4.90589716045444 4.27785236292963 4.27685214918955 5.01525694221507 4.66915487340056 4.9524256399934 4.33638208918706 4.59708628237084 4.75271841556995 4.5375065847146 4.58174211606091
"NVEC200_011290_1.1" -0.0969981649615127 -0.0969981649615153 -0.0969981649615153 -0.0969981649615127 -0.0969981649615153 -0.0969981649615127 0.865894546961027 -0.0969981649615127 0.892736370293958 -0.0969981649615127 0.84180734987864 -0.0969981649615127 -0.0969981649615127 -0.0969981649615153 -0.0969981649615127 0.642838371023347 -0.0969981649615127 -0.0969981649615127 1.15102746365581 -0.0969981649615127 -0.0969981649615153 -0.0969981649615127 -0.0969981649615127 1.14389491885179 -0.0969981649615127 -0.0969981649615127 -0.0969981649615127 0.941790648497001 -0.0969981649615127 -0.0969981649615127 -0.0969981649615153 0.506696129670085 -0.0969981649615153 -0.0969981649615127 -0.0969981649615127 -0.0969981649615127 -0.0969981649615127 -0.0969981649615127 -0.0969981649615127 -0.0969981649615127 0.383512728199457 -0.0969981649615153 -0.0969981649615127 0.805271818902129 -0.0969981649615127 -0.0969981649615153 -0.0969981649615127 -0.0969981649615127 -0.0969981649615127 0.490024515677629 0.745394833787595 -0.0969981649615127 -0.0969981649615127 -0.0969981649615127 -0.0969981649615127 -0.0969981649615127 -0.0969981649615153 0.395100024786138 0.871752182528609 -0.0969981649615127 -0.0969981649615127 -0.0969981649615127 -0.0969981649615127 -0.0969981649615127 2.11982352509554 -0.0969981649615127 -0.0969981649615127 -0.0969981649615127 1.21395045917704 1.50770653265124 -0.0969981649615127 -0.0969981649615127 1.53269546041657 -0.0969981649615127 0.629734826841978 -0.0969981649615127 -0.0969981649615127 0.444789464114098
"NVEC200_011291_1.1" -0.0969981649615127 -0.0969981649615153 -0.0969981649615153 0.484217326913198 0.58340267238915 1.20316688094352 -0.0969981649615127 -0.0969981649615127 -0.0969981649615153 0.485765995087468 0.84180734987864 0.6744167972026 0.87908483736937 -0.0969981649615153 -0.0969981649615127 -0.0969981649615127 1.17180995671597 -0.0969981649615127 -0.0969981649615127 -0.0969981649615127 0.564296364753969 -0.0969981649615127 0.448354580476634 -0.0969981649615127 -0.0969981649615127 1.36685718167331 0.599813236560941 -0.0969981649615127 0.689368600553846 1.02348037334724 0.906649556573418 -0.0969981649615127 -0.0969981649615153 0.599953306133677 0.513568118883651 -0.0969981649615127 1.03406382877066 -0.0969981649615127 -0.0969981649615127 -0.0969981649615127 -0.0969981649615153 -0.0969981649615153 0.464758143685654 -0.0969981649615153 0.76612982873178 0.413539582627104 -0.0969981649615127 0.344436875017685 0.41582154719905 0.490024515677629 -0.0969981649615153 1.19552327810482 -0.0969981649615127 0.504450082270042 0.464509813717641 0.485966670188653 0.887548617815947 -0.0969981649615127 -0.0969981649615153 0.437086652949918 -0.0969981649615127 -0.0969981649615127 -0.0969981649615127 1.34044919798228 -0.0969981649615127 0.578019903794316 0.572068417945415 0.496834182422726 -0.0969981649615127 -0.0969981649615127 0.680929893062898 0.922994192481487 -0.0969981649615127 0.825904617161347 0.629734826841978 0.39192437342981 -0.0969981649615127 -0.0969981649615153
"NVEC200_011294_1.1" 5.80858152656517 1.96196721360196 2.76469666172805 0.897377665999084 4.74693081853055 2.82549797283503 0.865894546961027 3.88658972123404 5.88272155689915 0.899703066587724 4.5376213270137 4.23122533396962 6.38667631241419 1.54190780222491 4.83677279386495 4.34724383115358 0.858872129221603 3.70070443582711 3.24892947130403 2.97922182873032 2.06939798986975 1.7628759169049 4.45817250469349 1.14389491885179 4.99452032733015 4.07279090384402 2.04543187578338 5.86094248564487 1.19546026458301 5.43302090413493 0.490397174597958 2.26948424059982 4.51658930556012 2.87235180165224 4.01841890769631 2.88376396084549 4.13972295606869 6.25341289893523 5.76890205452005 4.0115983013481 4.33277569335197 3.61512658271753 5.57505460083047 5.24426538830313 3.39321553691328 4.17031192105282 2.25255296562713 3.62223454379503 1.89861418093988 2.81524279137787 5.28983418615739 3.66458879499971 4.16081368470305 3.19476170075904 5.51938633703912 3.21952987171717 3.68152489061688 0.761363129717311 2.55015405256967 1.13201742843244 5.9448209413523 3.14767574263666 3.87788468588831 5.37157790708495 2.59744141181843 5.7678122240686 4.88860618040891 2.24612665424775 3.69332912182766 6.05449198096543 3.16242480699993 5.22711079848703 1.53269546041657 3.21904062636689 4.9513025006787 4.36089888032378 1.77039210097669 5.35727224610291
"NVEC200_011293_1.1" 3.20656590719768 3.10993751735789 2.75823492059775 2.7928093305113 3.23051306409111 2.82549797283503 3.35806599598149 2.86500451927158 3.09541551143738 3.42053425239339 2.7021125388535 3.14839361535733 1.77467701195492 4.00814357253931 3.84167889636489 -0.0969981649615127 3.35165377702521 2.09212383966585 3.31254628961785 2.81470968436482 2.70241017646787 2.82413335229148 3.18516958900845 2.78324792898803 2.59925375299756 3.35777299232449 2.96211440943069 -0.0969981649615127 3.27683826509738 2.8018001659061 2.07859709184139 3.79882270241928 2.74089904540688 3.43385753644911 3.49564144795848 2.75192569786829 3.31765442874468 2.72939605211541 2.36563649424814 3.43171054628687 2.77559475320497 2.5766306531439 1.99049731187849 2.97107714931969 3.16592618164695 3.68304235112151 2.07658339967925 3.22854719211765 2.94115444709079 2.13498253641957 2.60950181700331 2.44695790948395 2.79925483715126 2.51180524998222 3.08708961084439 3.0103957246294 2.64292037388674 2.98419428984578 3.10025400682799 2.95651842214196 3.67346628239736 4.01611878762309 3.18473658715594 2.51776746034483 3.86598826067558 3.18114407449271 3.16681748870293 3.66392440372935 2.69464609880249 1.66764017023757 3.05052544872306 2.84437175369861 3.2358599236779 1.8708197088922 3.42382599356254 2.94969398645198 3.30796737184883 3.03198457962261
"NVEC200_011388_1.1" 2.77843325632957 3.3380180744966 1.34110407325967 3.97241836140386 2.29217834199965 1.57830101141132 2.42557778024556 -0.0969981649615127 2.74750144772414 3.221364100223 1.40578095492954 2.87093064229595 3.91705915014348 2.08054536658558 3.71957840764631 1.7826866051509 3.98492607761346 2.55205629687053 3.49658075713843 2.59266167826227 2.54304649723544 2.26971577908398 2.29498369690861 2.49749259251029 3.36034474041097 2.32926975300423 2.91202953751172 2.79827428297238 1.56938418414987 2.41314425210796 2.74670959322969 1.52518782609597 2.1782509216365 2.07424362553507 2.66756933739894 2.31941289381347 2.31615544961665 3.3182622929163 2.77032887145933 2.37806174589102 1.65636076598578 2.35812520690497 3.13481132611347 3.64999480386799 1.42720511234451 2.37411540617632 2.67960414431926 2.50692437429936 3.97392098970384 2.07772935455652 2.52076766008256 1.50363482467687 2.11047580079367 3.23251510476414 0.90859419873979 2.59836514447636 3.5457979206436 3.23545761263875 2.46946431953942 2.08834337983122 2.1007953656496 3.27818401617932 3.06133509701039 2.78535469792535 3.49774800874401 2.3308645958148 2.58984397846574 2.77981581017022 4.49637713005326 1.62542589289377 3.05052544872306 4.05635957456394 1.81125120580267 2.62536698551645 1.59828520115738 2.40709935044985 3.33904872872112 2.53642216520358
"NVEC200_011004_1.1" 5.32362889130736 5.66331536876233 5.17398382242088 5.08186599749233 5.48801321949642 5.10592797659785 4.97972737774669 5.46705748271933 5.67718707195012 4.94099145685575 5.1560867871134 5.11456302703618 4.63790699525296 5.13749523799203 4.68061113371093 5.29081870594599 4.72332036994316 5.08091737335341 4.80403243826272 5.06053395234311 4.31933744828246 4.86842772042449 4.40066049327665 4.99796553463828 5.1232541659418 5.31634331588332 4.72677190200548 4.90785429873051 5.09328282271102 4.9852506079421 4.15783302142433 4.57096958636025 4.44914353976171 4.69514167445898 4.99859211361014 5.05153549903475 4.31126423879647 4.93060213437978 4.64562493984795 5.32001662518031 5.33897807027819 5.4354547437263 5.31766821370073 4.87639062054894 4.99760123040957 5.73702288884623 5.07749609423474 5.6086336666217 4.96648537719952 5.38476859977181 5.13101243132285 5.04485171322793 4.60692855573031 4.88106444570479 5.51938633703912 5.63857991052039 5.13953025723998 4.54586778912902 4.79608916326533 5.05265930879947 5.69573106175363 5.02875202391207 4.83126343993315 4.89175108724477 4.87595552912327 4.53902725831606 4.17288481293932 4.68336599289467 4.74327352788162 4.78948803274798 5.49300475529417 5.29930961051706 4.72206430518822 5.50244124163995 5.16335038451024 4.90577278407588 4.82789544726184 5.13035858302072
"NVEC200_011003_1.1" 5.93972295401767 5.88190044469974 5.44496427336198 6.26690723000869 6.00081307167106 5.60870246382594 6.22960019432003 6.04812621966801 6.00163697467307 5.973310409456 6.09242761676126 5.71399911541537 6.18629074959584 5.9438592865357 5.95610440795404 6.05981493306441 6.05297919301376 6.04495906747254 5.68671218690999 5.94572827897409 6.0000673853544 5.97770923754773 5.84874484275886 6.15933544812154 6.02685944954548 5.71287801205896 6.05607289505031 6.04453965613248 5.9989151045292 6.24008799814722 6.27652219453789 5.62984073474903 6.19120688078179 5.85406315209415 6.06486991300534 6.14055659227359 5.89135592141727 5.89432442081728 5.96394885416302 5.89865326716142 5.73902058570934 5.89781690137302 5.99311791796646 5.86334700379075 5.90438292057812 5.82046588472904 5.98444751562211 6.01922707612765 5.74453163665204 5.63697782066182 5.94800316889339 5.93121153600228 5.83982005381853 6.0492344342163 6.21604476183585 5.85129382488687 5.73045054112724 5.83752684010464 6.08858783347352 5.48923955352702 5.80589432685363 6.02154836033618 5.78086275048063 5.6415348708033 5.73453596196382 5.75296590375082 5.99607607446174 6.0788273986752 6.02446923403643 5.87845989344341 5.86789309803749 5.93078099168681 5.7497650280947 5.98507633142194 5.43242381031461 6.47272614879439 5.75065509119554 5.57924881849611
"NVEC200_011005_1.1" -0.0969981649615127 -0.0969981649615153 -0.0969981649615153 -0.0969981649615127 -0.0969981649615153 -0.0969981649615127 -0.0969981649615127 -0.0969981649615127 -0.0969981649615153 -0.0969981649615127 -0.0969981649615127 -0.0969981649615127 -0.0969981649615127 -0.0969981649615153 -0.0969981649615127 -0.0969981649615127 -0.0969981649615127 -0.0969981649615127 -0.0969981649615127 -0.0969981649615127 -0.0969981649615153 -0.0969981649615127 -0.0969981649615127 -0.0969981649615127 -0.0969981649615127 -0.0969981649615127 -0.0969981649615127 -0.0969981649615127 -0.0969981649615127 -0.0969981649615127 -0.0969981649615153 -0.0969981649615127 -0.0969981649615153 -0.0969981649615127 -0.0969981649615127 -0.0969981649615127 -0.0969981649615127 -0.0969981649615127 -0.0969981649615127 -0.0969981649615127 -0.0969981649615153 -0.0969981649615153 -0.0969981649615127 -0.0969981649615153 -0.0969981649615127 -0.0969981649615153 -0.0969981649615127 -0.0969981649615127 -0.0969981649615127 -0.0969981649615127 -0.0969981649615153 -0.0969981649615127 -0.0969981649615127 -0.0969981649615127 -0.0969981649615127 -0.0969981649615127 -0.0969981649615153 -0.0969981649615127 -0.0969981649615153 -0.0969981649615127 -0.0969981649615127 -0.0969981649615127 -0.0969981649615127 -0.0969981649615127 -0.0969981649615127 -0.0969981649615127 -0.0969981649615127 -0.0969981649615127 -0.0969981649615127 -0.0969981649615127 -0.0969981649615127 -0.0969981649615127 -0.0969981649615127 -0.0969981649615127 -0.0969981649615153 -0.0969981649615127 -0.0969981649615127 -0.0969981649615153
"NVEC200_011007_1.1" -0.0969981649615127 -0.0969981649615153 -0.0969981649615153 -0.0969981649615127 -0.0969981649615153 -0.0969981649615127 -0.0969981649615127 -0.0969981649615127 -0.0969981649615153 -0.0969981649615127 -0.0969981649615127 -0.0969981649615127 -0.0969981649615127 -0.0969981649615153 -0.0969981649615127 -0.0969981649615127 -0.0969981649615127 -0.0969981649615127 -0.0969981649615127 -0.0969981649615127 -0.0969981649615153 -0.0969981649615127 -0.0969981649615127 -0.0969981649615127 -0.0969981649615127 -0.0969981649615127 -0.0969981649615127 -0.0969981649615127 -0.0969981649615127 -0.0969981649615127 -0.0969981649615153 -0.0969981649615127 -0.0969981649615153 -0.0969981649615127 -0.0969981649615127 -0.0969981649615127 -0.0969981649615127 -0.0969981649615127 -0.0969981649615127 -0.0969981649615127 -0.0969981649615153 -0.0969981649615153 -0.0969981649615127 -0.0969981649615153 -0.0969981649615127 -0.0969981649615153 -0.0969981649615127 -0.0969981649615127 -0.0969981649615127 -0.0969981649615127 -0.0969981649615153 -0.0969981649615127 -0.0969981649615127 -0.0969981649615127 -0.0969981649615127 -0.0969981649615127 -0.0969981649615153 -0.0969981649615127 -0.0969981649615153 -0.0969981649615127 -0.0969981649615127 -0.0969981649615127 -0.0969981649615127 -0.0969981649615127 -0.0969981649615127 -0.0969981649615127 -0.0969981649615127 -0.0969981649615127 -0.0969981649615127 -0.0969981649615127 -0.0969981649615127 -0.0969981649615127 -0.0969981649615127 -0.0969981649615127 -0.0969981649615153 -0.0969981649615127 -0.0969981649615127 -0.0969981649615153
"NVEC200_011008_1.1" 1.0841968208587 1.08362679390192 0.553656723728723 -0.0969981649615127 -0.0969981649615153 -0.0969981649615127 -0.0969981649615127 -0.0969981649615127 0.481128814967065 -0.0969981649615127 -0.0969981649615127 0.6744167972026 -0.0969981649615127 0.672574931898953 -0.0969981649615127 -0.0969981649615127 0.858872129221603 0.379238839073206 -0.0969981649615127 -0.0969981649615127 -0.0969981649615153 -0.0969981649615127 0.448354580476634 -0.0969981649615127 -0.0969981649615127 -0.0969981649615127 0.29307423323887 -0.0969981649615127 -0.0969981649615127 0.56939067642322 -0.0969981649615153 0.506696129670085 0.985800015236029 -0.0969981649615127 -0.0969981649615127 -0.0969981649615127 -0.0969981649615127 0.59896225584342 0.433407493636396 -0.0969981649615127 0.383512728199457 -0.0969981649615153 -0.0969981649615127 1.35612894359349 0.76612982873178 -0.0969981649615153 0.567700059316441 0.344436875017685 0.41582154719905 -0.0969981649615127 -0.0969981649615153 -0.0969981649615127 -0.0969981649615127 -0.0969981649615127 0.464509813717641 0.900004298428511 0.477680604427882 0.395100024786138 -0.0969981649615153 -0.0969981649615127 0.535130460528955 0.627390136529481 0.53091480823503 -0.0969981649615127 1.40091607886052 1.03606127517778 -0.0969981649615127 0.496834182422726 -0.0969981649615127 0.65184513639687 -0.0969981649615127 -0.0969981649615127 -0.0969981649615127 -0.0969981649615127 -0.0969981649615153 1.04717165576845 -0.0969981649615127 0.837745129465111
"NVEC200_011006_1.1" -0.0969981649615127 -0.0969981649615153 -0.0969981649615153 -0.0969981649615127 -0.0969981649615153 -0.0969981649615127 -0.0969981649615127 -0.0969981649615127 -0.0969981649615153 -0.0969981649615127 -0.0969981649615127 -0.0969981649615127 -0.0969981649615127 -0.0969981649615153 -0.0969981649615127 -0.0969981649615127 -0.0969981649615127 -0.0969981649615127 -0.0969981649615127 -0.0969981649615127 -0.0969981649615153 -0.0969981649615127 -0.0969981649615127 -0.0969981649615127 -0.0969981649615127 -0.0969981649615127 -0.0969981649615127 -0.0969981649615127 -0.0969981649615127 -0.0969981649615127 -0.0969981649615153 -0.0969981649615127 -0.0969981649615153 -0.0969981649615127 -0.0969981649615127 -0.0969981649615127 -0.0969981649615127 -0.0969981649615127 -0.0969981649615127 -0.0969981649615127 -0.0969981649615153 -0.0969981649615153 -0.0969981649615127 -0.0969981649615153 -0.0969981649615127 -0.0969981649615153 -0.0969981649615127 -0.0969981649615127 -0.0969981649615127 -0.0969981649615127 -0.0969981649615153 -0.0969981649615127 -0.0969981649615127 -0.0969981649615127 -0.0969981649615127 -0.0969981649615127 -0.0969981649615153 -0.0969981649615127 -0.0969981649615153 -0.0969981649615127 -0.0969981649615127 -0.0969981649615127 -0.0969981649615127 -0.0969981649615127 -0.0969981649615127 -0.0969981649615127 -0.0969981649615127 -0.0969981649615127 -0.0969981649615127 -0.0969981649615127 -0.0969981649615127 -0.0969981649615127 -0.0969981649615127 -0.0969981649615127 -0.0969981649615153 -0.0969981649615127 -0.0969981649615127 -0.0969981649615153
"NVEC200_011104_1.1" 4.08197227972856 5.06632387915578 4.57570257744032 4.24983531120852 4.40718098494949 4.71331921586014 4.47474799989909 4.78089881215773 4.81381491971095 4.72951902270032 4.58991645195091 4.07025009852784 4.31642421427843 4.80485226448136 4.70398177694425 3.75097191309992 4.69912496902987 4.60516459406326 4.20998394291895 4.35026684751725 4.46851015780585 4.02699893671735 4.64312630154132 4.55190325310895 4.08762435569382 4.67787736508873 5.22917439072699 4.18498095363855 4.49941321659864 4.51675833645115 3.90983376472486 4.57096958636025 4.14257137692738 4.62896674432365 4.59019386702809 3.97821530594432 4.46455905479188 4.24062998995854 4.09906391578481 4.91127736837154 4.87722368397811 4.55900849270024 4.35894463768273 4.29443287871528 4.29977496232546 4.2325667252578 4.79425553445367 4.14314213303691 4.46508046932106 4.49387944142446 4.36342180086533 4.24835845220908 4.45123192206203 4.34193039773492 5.1908021258829 4.77984741381743 5.06261295441216 4.54586778912902 4.12852164270065 4.70423283429779 4.39126947702465 4.12096138686426 4.57767458932716 4.72749458269701 4.63314031343361 4.14320189482785 4.41596339161341 4.60084669802626 4.09510703778502 4.57520193014464 4.43623272550652 4.02787017390308 4.89027421211477 3.75489001775569 4.27083553162908 4.06832272202428 4.31080225901661 4.26745766934073
"NVEC200_011105_1.1" 8.64299381773119 9.0362382070149 9.61505513642966 8.82396939946716 8.39541840536283 8.62735059858246 8.66560421660783 8.6412518290037 7.75592994398525 8.45865667608509 8.86427842535199 8.84854046190283 8.36862644698779 9.02469020223729 8.5063246092329 9.17303472382367 8.79652622069928 9.55886809455859 8.79051850764403 8.9223234866401 9.11481248659629 9.312680155104 8.57220360466083 8.77260701796822 8.84091906504885 8.69402111943289 8.3019068188865 8.43467858555718 8.64400802421297 8.20801576197422 8.87749981597025 8.95414353155934 9.12856119326941 8.86079890819279 8.76295710509159 9.09170340251396 9.23991668083229 8.10081957672425 8.61421959507511 9.0109313841272 8.57156451012747 8.76841867845314 8.5713389192196 8.71208591841077 9.35757991445572 8.97585704795213 9.5306624249105 9.08066146298912 8.8575761597264 9.14517754855878 8.56916944509235 9.16661426850528 8.58624913644365 8.65396170022856 8.51638922132194 9.02500559025149 9.04940186896457 9.0672623986547 8.78830861475604 8.92732990713049 8.6058208218417 8.81880883920213 8.93634068315141 8.66388068255227 8.77533624291458 8.24448191395053 8.97746451399836 8.94481384481951 8.50308850051185 8.64783529520869 8.75462576147515 8.74514192134733 9.00746960655342 9.55440842909879 8.74873026872213 8.79842845306347 8.78708710257401 9.4331269873354
"NVEC200_011106_1.1" 4.90558327844371 4.78573601451925 4.29159250025986 4.64703798234341 4.7163378610023 4.92293794268553 4.7130648090103 4.40195880388124 4.43786899773418 4.54051771318631 4.5376213270137 4.54893776707773 4.63790699525296 4.93485735438725 4.50547101017689 4.83276494801346 4.81623747212694 4.66877006391982 4.6888900651093 4.38267539599541 4.43263794033141 4.27617662279402 4.45817250469349 4.74715853865109 4.72917452018913 4.64665307137365 4.36970876658502 4.78425321179561 4.62357540087031 4.93435957980953 4.71738341017726 4.27768713128885 4.64270025173692 4.84840512614696 4.73065003057554 4.43037863362101 4.38994674893748 4.78653835462813 4.44009676271148 4.42409171806775 4.19402848798371 4.70527782488247 4.58980392084512 4.59043357082202 4.6022661179827 4.62955328749807 4.47735946964722 4.82673392906905 4.51629716661635 4.71630852686731 4.64571990602588 4.78603478527628 4.48374453009657 4.67800932121479 4.22726809866368 4.14524451600444 4.89526205786923 4.72240218515892 4.7000173389457 4.55796764851737 4.49358597855497 4.06949225942893 4.37988813562611 4.63777561654196 3.86598826067558 4.82111237037202 4.83384295663119 4.70985586360718 4.13355494041871 4.65022320030388 4.29605167749099 4.55582347219871 4.21408746328718 4.89891379615734 4.22433342489625 4.79253098370185 4.81641380154681 4.4752101142199
"NVEC200_011107_1.1" 4.1795622700642 3.379901387183 3.88639653253435 3.93681116885887 3.90881713156049 4.17219448042508 4.25765802605003 4.14379775074986 5.09241146866244 4.28902937597689 4.03269105539953 3.8890308799449 3.98684795714613 4.175315975065 3.75482814649742 4.73434460504326 3.40599985493766 3.70070443582711 4.17618103184702 4.35026684751725 4.10816222396111 4.52756121997534 4.71566692943026 3.90281492988484 3.92758259166483 4.54870839834184 3.94940193581889 3.43220074203797 4.66269660436633 3.76130058200578 3.55356272101878 5.31470688514148 3.2958952442055 3.83702206624646 4.70363148978341 4.51415676000688 3.37765747313227 3.08243526359671 4.26412107159027 4.76642481869189 4.45934215843 3.71060821491927 3.92395571901815 3.9969491545999 3.67849039161938 3.27327550433654 3.57029597871207 3.73531597037902 3.73406042308355 3.81565353688921 3.63547047069914 3.98580130213799 4.48374453009657 4.15875640041183 4.22726809866368 5.28946112247968 4.08307833095942 4.01232535604633 4.36617835689185 4.68086203852571 4.076557141591 3.41841144725668 4.41479339092486 3.59887162506047 3.86598826067558 3.03327675508511 4.08181785340989 3.57120756682909 3.52998849027335 3.77177742815743 4.14076929158782 4.40036335519925 4.79171884222319 4.83683709423482 4.56011765262205 4.81203270657856 4.1370937405528 4.9230813331406
"NVEC200_010925_1.1" 9.12562072322693 8.59855624571623 9.01172123850178 9.08896745407904 8.79366670954638 9.0521038669937 8.71366712860808 8.5194366760254 7.59674167301111 8.75749788110826 8.40028523815745 8.77860766512882 8.44921616364762 8.6683224107196 8.68283821466431 8.67723302167944 9.03629955870113 8.71048325066489 9.0539760509348 8.99225227331487 8.94695861819977 8.8496815960829 8.53426513892274 8.94296801025509 8.8106478359232 8.60544892755945 8.53765446324349 8.62683628396082 8.45358840360859 8.52849519413703 9.15701671329939 8.8891088021368 8.65616519178209 9.08251925825047 8.81910654918288 8.85717313844745 9.00545464264479 8.38721410736069 8.84418482552177 8.36933368734372 8.06469604539338 8.35902421788473 8.20749036867439 8.02978846863189 8.49668833708308 8.48785968177041 8.68412376301352 8.56141563757036 8.4713520763406 8.38083143613554 8.505840386414 9.0753235908073 8.43650572961579 8.42952784978493 8.24318874842757 8.1401943516716 8.4885569509947 8.78725524878271 8.54904878334669 8.13960750634399 8.3862237791309 8.58910302593623 8.85289194174706 7.8481055699471 8.27987360191456 8.17656840107007 8.83310697966352 9.12416156667546 8.70487582857057 8.42828883902763 8.91099691567575 8.55179171305069 8.60484113929878 9.14558091125566 8.29380458864349 8.98502985381432 9.12216727649279 8.08044990232542
"NVEC200_010927_1.1" -0.0969981649615127 -0.0969981649615153 -0.0969981649615153 -0.0969981649615127 1.04389165502869 0.694845293698017 -0.0969981649615127 -0.0969981649615127 1.88757611596458 0.899703066587724 0.84180734987864 0.6744167972026 1.45598607635185 -0.0969981649615153 0.437006090061029 1.49274606973315 0.858872129221603 0.379238839073206 0.447375614613134 1.21729433498973 -0.0969981649615153 -0.0969981649615127 0.843171780919442 -0.0969981649615127 -0.0969981649615127 1.02222308918669 0.85263200586961 1.5394544116572 -0.0969981649615127 0.56939067642322 1.22930609032086 1.52518782609597 0.543687696880501 -0.0969981649615127 -0.0969981649615127 -0.0969981649615127 -0.0969981649615127 0.59896225584342 1.12519171333984 -0.0969981649615127 0.743344477702173 -0.0969981649615153 1.03403984340682 0.423552027692822 -0.0969981649615127 0.413539582627104 1.02101150605877 -0.0969981649615127 -0.0969981649615127 -0.0969981649615127 0.384828649784705 0.878538105624469 1.5505531950091 -0.0969981649615127 -0.0969981649615127 0.485966670188653 1.20636610651993 -0.0969981649615127 0.467206623718648 0.825996259071412 -0.0969981649615127 1.46694084985062 1.57262348274468 1.34044919798228 0.588371195665689 1.66278280483839 1.37295637705041 -0.0969981649615127 1.8892643907956 -0.0969981649615127 -0.0969981649615127 0.50132330949554 0.66697218213455 -0.0969981649615127 1.1107539376324 0.756432860846267 -0.0969981649615127 -0.0969981649615153
"NVEC200_010924_1.1" 4.69063892357027 4.81638139916706 4.86664587275889 4.24983531120852 3.60916756090872 4.42270462928806 3.87687220803451 3.76932602080811 3.40776271746132 4.1821384165226 4.30713448850175 4.07025009852784 4.41143934079058 4.46080941346372 4.39493426188886 4.15771971229039 4.40216122766226 4.53862503414236 4.03244463613698 4.79757066626996 4.63559921155654 4.22966562699832 4.2459717539735 4.26355951676834 3.74754585179292 3.92446902274042 3.94940193581889 3.78158274814111 4.26530257798982 4.29265421783242 4.40181812193361 4.12538105733589 4.30398549155234 4.59470507042092 3.83138893896325 4.80772333649304 4.53550162421259 4.51425698756266 4.2325858792919 4.0832520329096 3.67357776043087 4.36720746423909 3.90264556107967 4.51553831246855 3.87951227362746 3.33132718188774 3.43085533336413 3.99959667561117 3.81810145535785 4.6638329594745 4.64571990602588 3.3176407214018 3.44712508734379 4.03653611269677 3.96493034123668 3.54133773543624 4.04359707394553 4.20301500406532 4.12852164270065 3.66265330278936 4.20275210835269 4.12096138686426 3.92707152131849 4.0796535453689 4.02559738853275 3.38100095841052 3.82529990771395 3.83459186080585 3.74390976044894 3.20250801907926 4.08505825379488 4.33316426878203 3.13226535590428 3.61399569931826 3.50387629297854 3.14656792250148 2.98443917473717 4.06195954670766
"NVEC200_010926_1.1" 4.62289197465115 4.55079065572049 4.66930600132488 4.72501844505257 5.09490049807918 4.78662877795474 4.58555107645192 4.95210396755654 4.97047041308134 4.80350799151079 4.8692031536423 5.43420729095276 5.04593249220219 4.99571530755808 4.93879786578645 5.11942864498498 5.27488213288681 5.01718149383619 4.95119887678241 5.17598381507539 4.84112548850777 4.83774466728542 5.08775971964818 5.07273300844901 5.32947118825402 4.98299049204703 5.27315535046539 5.54784876411146 4.97393410763996 5.01003838653802 4.97616030108806 4.65682781851317 4.78625991239077 4.7890389317741 4.59019386702809 4.96486200819127 4.87339886488165 5.35511662498958 5.32144528748603 4.60538844469936 4.66246055886128 4.45254783832622 4.81181322771549 4.79428228639158 4.77360016013761 4.86394243323277 4.79425553445367 4.80961861932737 4.91015434943252 4.52363202260504 5.23408276752791 5.04485171322793 4.77397998287233 4.99484078463413 5.08131867795545 5.21907895316208 4.65442955486225 5.00448768353455 5.07035083978938 5.34800719590449 5.05844961917835 5.3639146473091 4.63800458627917 5.23547642434362 5.42657662999169 5.32129886225634 5.32567604619655 5.32114275405253 5.15192203782887 5.60436715980036 5.12981840411895 5.38475604300632 5.15101864898161 5.22394813926645 4.70262695678861 4.53529250370962 4.7455361745088 4.77376427346188
"NVEC200_010852_1.1" 3.80450576495754 3.45972192399665 4.54310141434561 4.14025437582991 4.32845365028962 4.17219448042508 4.35472164914184 3.57335730817989 3.69123380887646 4.56908167398145 4.4554429019032 3.82318667826994 4.02741222916164 4.12171570405958 3.84167889636489 4.05272174817999 3.46458682938848 4.05824515815047 4.17618103184702 4.24842980448208 4.06194720600671 3.79113514809789 4.07268264941511 4.19826850578866 4.27665959482994 4.02502475409948 4.17480775993986 3.55829907265724 3.98570110053854 3.2806151332575 4.19531753760923 3.65472987103596 4.48326052163968 4.41001307495421 4.10356327790294 3.97821530594432 3.94499713793491 4.05185360561931 4.20034594065275 4.18447185608241 4.50701515953157 4.36720746423909 3.85905702119837 3.84209419950143 4.50831062812789 4.32118452487641 4.5123706560418 3.99959667561117 3.7766928059441 4.23079370427628 4.43934133977362 3.66458879499971 3.89677583091287 4.11915570726947 4.12062087625392 4.10677892078838 4.1215078495073 4.23248278384325 3.88811432781886 4.03860747019635 4.24247784418513 4.01611878762309 4.06530568194329 4.0796535453689 4.25771044212811 2.82191933764428 3.82529990771395 4.13748552801492 4.24310837517061 4.07381817196275 3.9037228135139 3.74726764208987 3.50832090877057 3.75489001775569 3.9086181614254 3.82128053465194 4.35908275670385 3.90665649129952
"NVEC200_010854_1.1" 1.43978481729034 1.7240993257014 1.61648766383784 2.35321881859211 2.10949181962785 1.87574633791852 1.65704944456284 2.13712106577867 1.47426075308527 0.899703066587724 1.40578095492954 1.54493127423119 2.03554926919475 1.54190780222491 1.59886749834781 2.7165017948183 1.42881957512748 1.64572507318518 0.841682342518917 0.896641648954737 1.86924967903673 1.47459120802803 2.12797344595604 1.39763790648474 1.96729155423266 2.55269448575163 1.06768300102052 1.27135291132651 1.56938418414987 0.56939067642322 1.71556496892709 2.65052480141954 0.543687696880501 2.32187449728962 2.28563237307332 2.05583921592765 1.89413729696338 0.59896225584342 1.77721316597452 1.76506624482396 0.743344477702173 1.78668523615148 1.18288622006986 1.9178982097978 1.69249473634032 1.54589073131933 1.02101150605877 1.85296073256172 2.04531380962948 1.49208175783705 1.27374839195742 1.45525296868807 1.28138068746853 1.74545553130511 0.86767549326885 1.2213321378985 1.8797594908363 2.45829456651441 1.44614588126098 2.67368352070506 1.80960392973994 1.75452096190934 1.80087705900707 0.999898871662247 2.29718544197347 1.89688768437747 1.65153843575881 0.496834182422726 0.893858088541258 1.14233262583483 1.5556029153303 1.7388331786817 1.82620060288974 1.38422447140716 1.1107539376324 1.28903218532693 1.94925012863131 0.837745129465111
"NVEC200_010856_1.1" -0.0969981649615127 -0.0969981649615153 0.553656723728723 -0.0969981649615127 0.58340267238915 0.694845293698017 0.463332492544558 0.596730948999973 0.892736370293958 -0.0969981649615127 -0.0969981649615127 1.17435949059874 1.19618158243307 0.672574931898953 -0.0969981649615127 0.642838371023347 -0.0969981649615127 1.26164673842074 1.15102746365581 -0.0969981649615127 0.564296364753969 0.631958437249788 -0.0969981649615127 0.443507917373721 1.08754371287251 -0.0969981649615127 0.29307423323887 0.513939072911987 0.689368600553846 1.3683422458235 0.906649556573418 -0.0969981649615127 0.985800015236029 1.06788554603731 -0.0969981649615127 1.52039869018619 1.03406382877066 1.06645226748786 0.82037287676627 -0.0969981649615127 1.47646765713455 0.826508573804106 1.03403984340682 1.35612894359349 0.398173989037369 0.78987360016135 0.567700059316441 1.18503686917562 0.41582154719905 -0.0969981649615127 -0.0969981649615153 -0.0969981649615127 0.519598152609757 -0.0969981649615127 -0.0969981649615127 -0.0969981649615127 1.20636610651993 -0.0969981649615127 0.467206623718648 -0.0969981649615127 0.973185096740575 1.10739294762058 0.53091480823503 -0.0969981649615127 0.588371195665689 1.03606127517778 1.65153843575881 -0.0969981649615127 0.893858088541258 0.65184513639687 -0.0969981649615127 0.50132330949554 0.66697218213455 1.13190623816302 1.47086945432537 1.04717165576845 0.687403681681135 0.444789464114098
"NVEC200_010855_1.1" 3.74198137706134 3.379901387183 3.98678181894785 3.64745685487853 3.14120620527606 3.65058790220325 4.3230871925213 4.09589437810899 3.58443250725376 3.48191082004848 2.88065787673439 3.34888785468482 3.66561908628615 2.47185037679471 3.28245524460572 3.61005820374349 3.6272965674282 3.70070443582711 3.59432008771293 3.79799731122455 3.26813682004243 2.94421668120467 3.95774807382718 3.68179011367557 3.46612977581364 3.0106778920086 3.68213816378983 3.83239314989894 3.9226357459227 3.70168473284306 3.71712377314327 3.12234774751066 3.63630668305357 3.50936858307286 3.83138893896325 2.60681673603348 3.37765747313227 3.83460335749526 3.83077773653829 3.12720217131085 3.8317090777372 3.34447472864588 3.3620879771903 3.30340978807763 2.81982678368995 3.54266112757318 3.35573207049991 3.10979371393951 3.73406042308355 3.15645266894495 3.50021173988739 3.50151924505848 3.63253636552996 3.80656556769525 3.23074798158792 3.59790276581042 3.57478199530824 2.95903047802484 3.54521069805563 3.01008641082256 3.55225522197897 3.78037301230694 3.5412941400901 3.66091653284476 3.68649897670056 3.99965608808752 3.44163806673239 3.73493123694481 3.97320450847025 3.9002752172518 3.76878852231975 4.02787017390308 3.2358599236779 3.79896898828228 3.9086181614254 3.42509597227703 3.34561365744796 2.95479220363737
"NVEC200_010853_1.1" 1.9627423849472 1.43911653679213 2.37783896142607 0.897377665999084 2.10949181962785 1.87574633791852 0.865894546961027 2.47338503735821 1.21260257779385 1.89805084951645 1.62212003277149 1.54493127423119 1.45598607635185 -0.0969981649615153 0.825873204439606 1.7826866051509 2.15365958530878 1.64572507318518 1.40561183326435 0.483727328691187 1.63679185592994 2.00303747322312 1.40762654896999 2.95118959093569 1.08754371287251 -0.0969981649615127 0.29307423323887 -0.0969981649615127 1.56938418414987 2.08014541354238 1.90846996456262 1.52518782609597 2.35521806071536 2.48039577864384 1.76467619523356 1.15323953692962 2.27196477127909 1.41896023801574 1.37670617326062 2.07731226702374 1.81628905163797 1.38504469485546 1.18288622006986 1.35612894359349 -0.0969981649615127 1.89289202830689 0.567700059316441 2.20678213134141 1.55109030703276 1.9076331096122 2.69952965747442 2.32218309761417 0.950196194468616 1.5207495717167 2.30416781255858 1.2213321378985 0.887548617815947 2.35490610345793 1.66550436933268 1.78589518006272 1.30874924481108 0.627390136529481 1.3013432491926 1.34044919798228 0.588371195665689 1.03606127517778 1.88493462602066 1.92288284907629 0.893858088541258 0.65184513639687 1.85110410702111 1.51455971674054 2.46055973408518 2.35708053588776 1.1107539376324 0.39192437342981 2.10836003059622 1.40028255208404
"NVEC200_011037_1.1" 2.89795242582939 3.20564937267628 2.04681446260942 3.41627697506433 3.46939436711074 1.87574633791852 3.41918814099179 3.57335730817989 3.05462631395181 2.80416976247153 3.24916512016031 2.78319518135045 3.3825857622255 3.24810696592105 3.45766664155885 2.41140672386846 2.73252086117108 3.04414188067586 3.11260634829211 2.47734839469839 2.67171775202375 3.15800688464925 3.3153660188314 3.02835619622361 3.68216916693488 2.90908097019344 3.26950239859881 2.97021283936506 3.55785069060723 3.19672998248132 2.81620929845018 3.20066985578062 2.19975030436433 2.75315257881103 3.05727332338901 2.60681673603348 2.81873205913569 3.17793064397972 3.60311435414166 3.19346298444154 3.23792277899005 3.40281970290746 2.64991234233556 2.72736868475658 3.16592618164695 2.69879689155288 3.57029597871207 2.9933543842428 2.61424792718919 2.908403545354 3.3509475473573 3.02914475782427 3.15578945097074 3.40695825763499 2.9275280921466 3.21952987171717 3.19699384356113 2.88673637512121 2.93485300101608 2.93305054950745 3.41991846812084 3.04482688586976 2.59303418731915 2.64602287682797 1.68224245681082 3.03327675508511 3.36646029498982 3.4507307490845 2.21027198830217 2.86729874977522 2.79675216250475 3.10827949952185 2.8996754565186 3.00991499598317 3.15298337839641 2.34590821086125 3.24642700965179 3.17498462508002
"NVEC200_011042_1.1" 3.46065514336231 3.80355417266482 3.59982960875103 4.10179631585958 4.20166994342926 3.65058790220325 4.04142726230351 4.09589437810899 3.52791276024413 4.02605800489746 3.83019448239797 4.01233657854244 3.61328111514171 3.75005064871676 3.79890697848436 3.36895007803405 3.6776958381806 3.92566337986271 3.87278683698985 3.41492830684183 3.91369465808631 4.02699893671735 2.50068754966333 4.35626928658231 4.03622478536034 3.97562280196413 3.86569713093687 3.49662716740921 3.55785069060723 3.70168473284306 3.99732333427183 3.65472987103596 3.13352037296491 3.77717572229663 3.21865399043104 3.64815903884924 3.83679998530979 3.57873734117941 3.65161197035558 3.53753980643122 3.58749856516139 4.14593967460847 3.81411038992851 4.13678183383185 3.87951227362746 3.0144438003044 3.81427919567596 3.69859826038923 3.7766928059441 3.36804521144402 3.63547047069914 4.49951530088849 4.60692855573031 4.03653611269677 3.79038274444272 3.80429198159091 4.26574048280229 3.71114440923803 2.93485300101608 4.1449130872553 3.78527813601399 3.78037301230694 4.15061192024277 3.77753307278102 4.16929434256636 3.7829218030368 4.08181785340989 4.21350709573311 4.13355494041871 3.96047241493721 4.24612516301474 3.74726764208987 3.73740908915457 4.03842458133513 4.12657557781418 3.96757936822782 4.11851472999136 3.7325958943397
"NVEC200_011043_1.1" -0.0969981649615127 -0.0969981649615153 -0.0969981649615153 -0.0969981649615127 -0.0969981649615153 -0.0969981649615127 -0.0969981649615127 -0.0969981649615127 -0.0969981649615153 -0.0969981649615127 -0.0969981649615127 0.6744167972026 -0.0969981649615127 -0.0969981649615153 -0.0969981649615127 -0.0969981649615127 -0.0969981649615127 -0.0969981649615127 -0.0969981649615127 1.21729433498973 -0.0969981649615153 -0.0969981649615127 -0.0969981649615127 -0.0969981649615127 -0.0969981649615127 -0.0969981649615127 -0.0969981649615127 -0.0969981649615127 -0.0969981649615127 -0.0969981649615127 -0.0969981649615153 -0.0969981649615127 -0.0969981649615153 -0.0969981649615127 0.941239103296726 -0.0969981649615127 -0.0969981649615127 -0.0969981649615127 -0.0969981649615127 0.812525288320932 0.383512728199457 -0.0969981649615153 0.21105105573552 -0.0969981649615153 -0.0969981649615127 -0.0969981649615153 -0.0969981649615127 -0.0969981649615127 -0.0969981649615127 -0.0969981649615127 -0.0969981649615153 -0.0969981649615127 -0.0969981649615127 -0.0969981649615127 -0.0969981649615127 -0.0969981649615127 -0.0969981649615153 1.05321494156244 -0.0969981649615153 0.437086652949918 0.535130460528955 -0.0969981649615127 -0.0969981649615127 -0.0969981649615127 -0.0969981649615127 -0.0969981649615127 -0.0969981649615127 -0.0969981649615127 -0.0969981649615127 -0.0969981649615127 -0.0969981649615127 0.50132330949554 -0.0969981649615127 -0.0969981649615127 -0.0969981649615153 0.39192437342981 0.470143595508177 -0.0969981649615153
"NVEC200_011044_1.1" 2.89795242582939 3.29540460206801 3.93746212300129 3.0629131051122 3.46939436711074 2.95834547540509 3.08383738336125 2.86500451927158 2.69271383772605 3.14502095068024 3.48835925729171 2.78319518135045 2.86088324023469 3.24810696592105 3.21898082596295 2.57200430306587 3.14449804477402 2.76252772084102 3.03928871557964 3.28378973367539 3.42242034995316 2.20886723650014 3.54505966680394 3.23780647464945 3.2119428729816 2.90908097019344 3.35384268079075 3.05822741923652 3.47235711801125 2.8018001659061 3.23148920269785 2.53434554589913 2.84951600172107 3.3541748729647 3.97388505761141 4.09164619736842 3.21428592934019 2.87009434798276 3.27191548298557 3.25681370522258 2.85142332981269 2.67460859961727 2.96978135180407 3.36158737634951 3.10303196057917 3.33132718188774 3.00869271860415 2.20678213134141 3.97278467215939 3.23048567803016 3.18443887613981 3.106854785002 2.68242743101041 3.47127921181046 3.64404658861999 2.70521430336995 2.96308158814795 2.35490610345793 2.93485300101608 3.28269062239351 3.55225522197897 3.04482688586976 3.5412941400901 2.51776746034483 3.15299183272337 3.30160781583697 3.28714866621143 3.38649666044501 3.20842922972182 2.98789859051118 2.79675216250475 2.93780872254384 3.42309261329913 2.93288036916369 3.50387629297854 2.87711596082904 2.76309256565869 2.69483217240058
"NVEC200_011035_1.1" 1.43978481729034 0.610857660270848 1.34110407325967 1.702315501885 1.04389165502869 0.694845293698017 2.42557778024556 -0.0969981649615127 1.69566934821226 1.22097050168938 1.40578095492954 2.08401386603139 1.45598607635185 1.54190780222491 1.38418180694913 0.642838371023347 1.64689312059317 1.46642964055457 1.97638001684659 1.70126217006785 2.06939798986975 2.00303747322312 1.97875346346714 -0.0969981649615127 1.08754371287251 1.02222308918669 1.82677188943403 0.941790648497001 1.19546026458301 1.87954032421873 1.71556496892709 1.52518782609597 1.59733857221568 1.70387185641778 1.27069452572882 2.26376456251198 1.38083382634388 2.14171992827318 1.12519171333984 1.76506624482396 1.96024459718496 0.826508573804106 1.75833691495393 0.805271818902129 1.69249473634032 0.78987360016135 1.02101150605877 1.85296073256172 1.3398804475749 0.906091002732266 1.47955029006499 1.86614890011617 0.519598152609757 0.92766034499202 1.18243331927246 1.70607265292724 1.68822972334027 1.05321494156244 2.17460033203212 2.09966754513149 0.973185096740575 1.10739294762058 1.57262348274468 1.84686833691016 1.05110767634931 1.89688768437747 2.41910552552828 0.496834182422726 1.69727645158777 2.24858835314062 1.5556029153303 0.50132330949554 1.53269546041657 0.437026655494604 1.1107539376324 2.23469665527778 1.45209997038702 1.61620325924192
"NVEC200_011036_1.1" 5.83877156583549 6.84091056203644 6.85165338602661 6.66001960966005 6.4544883674666 6.7310485603658 6.44330484093811 6.42289701494355 6.56207988519735 6.54751430081858 7.0733546632613 6.81557245954487 6.28159967206044 7.03787497208215 6.45334977629449 7.25293992809484 6.84747876522663 7.28524407229027 6.9584524638953 6.99887054335648 6.97085288458531 6.85651469035722 6.77610646024377 6.89561365591297 6.78696362773059 7.20758383971281 6.06860610350292 6.40496126783403 6.63208138664674 6.18672911236268 6.61757765979771 6.9005549356641 6.62473159407045 6.67207497626292 6.53229527267522 6.95476529455849 6.68309159458125 5.80740013712908 6.23456395036252 6.63053812726636 6.18972305276569 6.68959614725352 6.65941988887639 6.24965578344002 6.7970048368335 6.65213185295698 7.28849506257704 6.83360422515642 7.02941475884628 6.67730139307155 6.59922269665807 6.96254058173558 6.38714148005707 6.44322320584617 6.80932427129571 7.1306601558666 6.90007475426285 7.26414332387022 6.91175317581012 7.01252046912726 6.78708755981597 6.96961624095527 6.87890807362242 6.7182732801574 7.22786439420789 6.43098491814131 6.83325420509624 6.73011427771586 6.65300971924764 7.0303335701075 6.95283566690358 6.79412315374953 7.06010609976702 6.7344572615709 6.84327481294821 6.84347053863266 6.32926354142055 7.04642355045302
"NVEC200_011038_1.1" 4.22598842834466 4.31361374543013 4.12536594502628 4.38408736074645 4.24518096301103 4.55447916712727 4.11716275048091 3.99503443754287 4.4682242604537 4.38854403733097 3.7860464985861 4.28112544708593 4.68937478469358 4.54466454385649 4.55771758777613 4.6999870193181 4.67451685626063 4.37027910237492 4.36804967767229 4.17631203710022 3.91369465808631 4.32123486556074 4.51347946277592 4.16448043293772 4.85316384561179 4.44362678669064 3.80706798709703 3.83239314989894 4.5833637184785 4.68012127718248 4.3022593704121 4.54117588861361 4.14257137692738 4.32896449253444 4.83393172439911 4.24664316295278 3.99619750810347 3.64708218968092 4.20034594065275 4.39622711806594 4.64125346779078 4.14593967460847 4.71733220902544 4.56589796884513 4.64704465767187 4.45776244322404 4.44147745820308 4.56639766693348 3.97278467215939 4.52363202260504 4.43934133977362 4.49951530088849 4.16081368470305 4.19729906705027 4.22726809866368 4.18271110737246 4.87290933600418 4.65870615338868 4.16496489127145 3.88346307182058 4.61961426588386 4.21869839136942 4.75158580952229 4.03349225266997 4.34101941459006 4.43124935236386 4.17288481293932 4.25006660096804 4.13355494041871 3.96047241493721 4.24612516301474 3.74726764208987 4.05321884169825 4.53189458542547 4.59708628237084 4.66963750024975 4.24380725597659 4.44730091297394
"NVEC200_011039_1.1" 0.611253217522251 0.610857660270848 -0.0969981649615153 -0.0969981649615127 -0.0969981649615153 -0.0969981649615127 -0.0969981649615127 -0.0969981649615127 -0.0969981649615153 -0.0969981649615127 -0.0969981649615127 -0.0969981649615127 -0.0969981649615127 -0.0969981649615153 0.437006090061029 -0.0969981649615127 -0.0969981649615127 0.379238839073206 -0.0969981649615127 -0.0969981649615127 -0.0969981649615153 -0.0969981649615127 -0.0969981649615127 -0.0969981649615127 -0.0969981649615127 0.568529606461443 0.85263200586961 -0.0969981649615127 -0.0969981649615127 -0.0969981649615127 -0.0969981649615153 -0.0969981649615127 -0.0969981649615153 -0.0969981649615127 -0.0969981649615127 -0.0969981649615127 -0.0969981649615127 -0.0969981649615127 -0.0969981649615127 0.428281417060267 -0.0969981649615153 0.437422086833984 -0.0969981649615127 0.423552027692822 -0.0969981649615127 -0.0969981649615153 -0.0969981649615127 0.344436875017685 -0.0969981649615127 0.490024515677629 -0.0969981649615153 -0.0969981649615127 -0.0969981649615127 -0.0969981649615127 -0.0969981649615127 -0.0969981649615127 -0.0969981649615153 0.395100024786138 -0.0969981649615153 -0.0969981649615127 -0.0969981649615127 1.10739294762058 -0.0969981649615127 -0.0969981649615127 -0.0969981649615127 -0.0969981649615127 -0.0969981649615127 -0.0969981649615127 -0.0969981649615127 0.65184513639687 -0.0969981649615127 -0.0969981649615127 -0.0969981649615127 -0.0969981649615127 -0.0969981649615153 -0.0969981649615127 0.214263922840397 -0.0969981649615153
"NVEC200_011040_1.1" 5.25811772896273 4.75442551412377 4.69920454136306 4.91444739505348 4.89086077649916 5.07699641437008 5.54352259873559 5.05590326641467 4.78997951244075 4.62456699142486 4.73630755308478 4.54893776707773 4.44176956560282 4.54466454385649 4.91896190300047 4.89483584101773 4.46090115897901 4.3955649825658 4.36804967767229 4.7235925429696 4.15294263587132 4.27617662279402 4.61811226357713 4.97865213819203 5.09840999735464 4.79642581232171 5.01276312391625 4.67713276300083 4.3635504180494 4.9852506079421 4.86424992219155 4.7638927591455 4.83990916264989 4.48674963174311 4.01841890769631 4.77413212797305 4.38994674893748 4.59221712506211 4.46744696417232 4.96916518451071 4.53027363803462 4.75091462204935 4.4051389149654 5.00971322496556 4.77360016013761 4.29224588658959 4.54655228613303 4.58663395244577 4.9847839920552 4.74184747829987 4.98665786579806 4.78603478527628 5.03756077386168 4.88106444570479 5.08131867795545 4.59767152089406 4.96031447489525 5.08746210724806 4.99137619476507 4.79410460858062 4.67872675892802 4.76319980535224 4.37988813562611 4.25080961273908 4.78961738912729 4.63931018990371 4.29953757340984 4.7358681005956 4.40902048957645 4.75591175398402 4.78987690219883 4.82402793067076 4.64887542583737 4.87851691206056 4.73615847534165 4.83127432572486 4.94850715727917 4.60718979694742
"NVEC200_011041_1.1" 7.56065454245855 7.55510407917409 7.19897550908323 7.2668390752847 7.45142883328086 7.47036169035875 7.08097907235374 7.6023921257296 7.61041567770147 7.29731534687635 7.37848808585396 7.48169674926106 7.57267408379443 7.59503459806807 7.43868380353146 7.62666821123381 7.61142703790351 7.46619156367004 7.33292574881265 7.46017630114377 7.05584193876358 7.06294408759226 7.29320430042103 7.12812080289502 7.5756356198256 7.23408463925711 7.26864572558479 7.52219576697691 7.12065910760404 7.38592998535622 7.30684972618398 7.09252188246852 7.38055972031415 7.26900913443417 7.36606717688977 7.35766284617837 7.12391005075486 7.40610476267586 7.41659617282531 7.69692285946156 7.58485777398271 7.83380496155016 7.73340274337459 7.57173106187599 7.74274314886418 7.7791760667816 7.53824825265318 7.81057479894746 7.3694373471404 7.32276537791232 7.58112018285891 7.32966782336836 7.28533934942177 7.37368883610863 7.5631265115921 7.43230831650265 7.36795711940231 7.17209412924142 7.37154121227185 7.35652817267415 7.6393504105748 7.64628376846942 7.47872335864625 7.36568399728254 7.42689467656671 7.47834542611972 7.12884607365671 7.43313077569046 7.20669950323956 7.32751826049782 7.18254721785719 7.45029269039706 7.26379516703892 7.42475095668953 7.6389537576548 7.24604137643692 7.51979228625471 7.59338143659968
"NVEC200_011045_1.1" 6.08533577083591 6.4592179780562 5.78876718721096 5.91427335753658 5.86794715862184 5.70639408279013 5.89504837111889 5.8016600994485 6.54793769729351 5.58302580791569 5.91930560996659 5.74988241207443 5.63701595485246 5.83149171155385 5.86573857825644 5.75971025803147 5.9845589575622 5.41353958491062 5.65024219500452 5.39832934145484 5.50835059832713 5.79811430504253 5.83795238577313 5.74487052074475 5.73609764411386 5.85625392719025 5.60108979160318 5.96707376150096 5.85433182619719 5.91213179092543 5.47999067075855 5.55727318217136 5.89431639552046 5.47530576624892 5.6635607769348 5.58463167742971 5.52367802091141 6.09115843539942 5.97351897051416 6.09343582278611 5.96065685563447 6.09649687925217 5.99814997564204 6.02508123497841 5.91357548402858 5.93722472809041 5.56819887633494 5.80277014438959 5.76585114667788 5.6772448892701 6.08824339757716 5.68742288279779 6.27085856506167 5.80905620303131 6.2585797057203 5.67846957221404 5.87241879237109 5.62065339615068 6.06949033636114 5.98526739152263 5.79257524543265 5.92349505922133 5.87160067389899 5.73102745296034 5.58875791120499 5.89497168612449 5.62884826599147 5.91772135871727 5.73046712961249 5.93955511280687 5.86789309803749 6.00821773222879 5.7143302722376 5.56759566766386 6.40634362669785 5.49388452146856 5.58461052595679 5.98074013218379
"NVEC200_011046_1.1" 2.77843325632957 1.7240993257014 2.04681446260942 2.59391084500571 2.58630856071588 2.33267445998213 1.84697674405759 2.13712106577867 2.34559718326964 2.89722403087568 1.81020837652061 2.08401386603139 2.44787951795786 2.08054536658558 2.57549717475466 2.02399503314426 2.73252086117108 2.30959709076381 3.03928871557964 2.21474012973246 2.54304649723544 2.00303747322312 2.60621895110369 2.25076493552392 2.17165666820549 1.02222308918669 1.94024053414097 2.5520448293105 2.50542984965846 1.3683422458235 1.90846996456262 2.65052480141954 2.19975030436433 1.94051709100424 2.42448624461398 2.05583921592765 1.66019499722219 2.87009434798276 2.84129306142299 0.428281417060267 1.03110581128683 1.59979695158078 2.16859489043563 2.53853023892387 2.13117418579256 2.29416764438938 3.19262234361516 2.72781547956925 2.51701295413077 2.908403545354 1.65962606031721 2.44695790948395 1.97322677820428 2.11110456846974 1.65962167782133 2.89775205170118 1.8797594908363 2.24353255018995 1.85586980293789 1.95129491369504 2.18067428496646 2.1996647317879 2.17122515400645 2.37698768895935 2.72698274173984 1.03606127517778 2.26204704692919 2.83284157091047 2.34744064006319 2.04123467422876 0.680929893062898 2.10390750316278 2.8996754565186 1.95114787830933 1.75881189992656 1.67715770608377 2.10836003059622 1.97009897773902
"NVEC200_011048_1.1" 1.9627423849472 2.3449163607855 1.00045171051708 0.484217326913198 1.90765594599443 2.33267445998213 1.84697674405759 1.41516646226477 1.69566934821226 1.89805084951645 1.40578095492954 2.08401386603139 0.472063806566609 2.08054536658558 1.95109747668933 2.02399503314426 0.858872129221603 1.94875367368149 1.15102746365581 0.896641648954737 1.63679185592994 2.00303747322312 1.97875346346714 1.61335677190667 1.96729155423266 1.36685718167331 1.70361117543345 1.96080085431064 1.56938418414987 0.56939067642322 1.49282591780827 1.52518782609597 1.59733857221568 1.4206439534235 -0.0969981649615127 0.65951541094641 1.03406382877066 1.41896023801574 1.59081337668267 2.33385566972276 1.27090439951292 0.826508573804106 1.18288622006986 1.35612894359349 1.51060186862788 1.72979905145083 1.02101150605877 1.18503686917562 -0.0969981649615127 0.906091002732266 0.745394833787595 2.32218309761417 -0.0969981649615127 1.5207495717167 1.65962167782133 1.48396623466164 1.46732304263721 1.84614393543645 1.18734829165141 0.437086652949918 1.58080327224106 2.37948714367181 -0.0969981649615127 2.7638014574994 2.29718544197347 2.0982551242145 1.88493462602066 0.916286238704059 0.481874948479863 1.50770653265124 2.09624775339545 0.50132330949554 1.82620060288974 1.13190623816302 1.1107539376324 1.28903218532693 1.04310212195016 1.14626004919082
"NVEC200_011050_1.1" 5.86834277177354 5.92472249035917 6.01956785130074 6.35129167260621 6.13408760996569 6.28904079905123 6.27990057032581 6.64720252967991 6.07250614753366 6.06641368439921 6.24698322338946 6.24079443420753 5.77443844763408 6.34563621951662 6.13869913547713 6.16431613642977 5.75736758339893 5.82064347189773 5.88806173447362 6.02998627207851 6.31777423947627 6.34801061270936 6.28200765895426 6.20990227664363 6.05295547403191 6.46062020700093 6.11767770554755 5.94415455569855 6.13031935786722 5.81700740547106 5.8170575377096 5.87644632338374 6.19120688078179 6.2777282488185 6.05421465119144 5.76645603495061 6.13925412868551 6.22014737701604 5.80150658414567 6.11923319394992 5.99449864654332 5.75953248242042 5.8994038574834 6.12083110311719 5.82865441355494 5.95579783519567 5.44675933604917 5.41852193568637 5.98166387030768 6.14749673666966 6.04028820486031 6.68064311794886 6.37852193164644 6.29116072734033 6.34796355602995 6.05695596437458 6.31523257638987 6.08374745177792 6.33238127504416 6.25428022766462 5.99219708146657 5.98033875776629 6.08167569022001 5.57863224532794 5.50091624469239 5.81145594883788 6.16087270338909 6.11891495314554 6.25120200979654 6.28383241980906 6.63168406740696 6.37688861091906 6.75472395313168 6.12151074115414 6.72299862834729 6.20414131113191 6.16696948674269 6.10205108878813
"NVEC200_011052_1.1" 4.72340413726983 4.31361374543013 4.47560210296301 3.59304128678362 3.79631103119375 4.11641494076709 4.68844778540073 3.88658972123404 4.37517246576095 5.00511307314284 4.39793582692076 4.32935715520229 4.28330912211113 4.06604693088684 3.75482814649742 3.87933847182828 4.24391035877328 4.05824515815047 3.74026171082835 3.64608901063754 3.5617870079414 3.85381351704717 4.03537932662603 3.98254145240107 3.87003104525794 4.61473801146268 4.32861587846483 4.22356146286864 4.3635504180494 4.02722001882741 4.07980925253399 3.99957468320054 3.50961028361426 3.58112316097846 4.26011471506753 4.47287574185203 3.77949806778946 4.14932726700187 3.83077773653829 4.83029316020852 4.76405768038391 4.63399607641139 4.49331373220212 3.9969491545999 3.67849039161938 4.65250642477231 4.16169683068693 3.96909049268938 2.94848241138969 3.49362276658682 3.63547047069914 4.24835845220908 4.07805646520231 4.03653611269677 4.19258765563855 4.28960428720719 4.29965306538096 4.37141728107974 3.54521069805563 4.21166695159187 4.076557141591 3.78037301230694 3.71938333787136 4.50875104139314 4.299966183356 4.39345667926677 3.1141097432209 4.0572341503018 3.93016867224469 4.07381817196275 2.79675216250475 3.89438029059595 3.87213476440073 3.79896898828228 3.9086181614254 4.55857018600021 3.89659890274408 4.6809455987942
"NVEC200_011047_1.1" 4.96153284802662 5.25712279443148 4.99271514050442 4.69949044025465 4.55281260081848 4.32765439613055 4.85254846173079 4.09589437810899 4.52708338258377 4.87388681265341 4.17642886703286 4.01233657854244 4.66387039038893 4.80485226448136 4.47862062033168 4.55373871124306 4.94527320570597 4.56114760535405 4.86895016452262 4.61865688179037 4.84112548850777 5.03996742161773 4.73905862983042 4.60324985526768 4.76118507713727 4.47951117047251 4.50496198975592 4.62043428474716 4.21355012471965 4.25166965004075 4.69138348138801 4.88743471306634 4.73053830433528 4.75841388704965 4.49884978195129 4.73974011066865 5.25603106289043 4.72462788298041 4.66937332647466 4.27905328037023 4.72427320458577 4.68190639447439 4.50749948410251 4.38136592293613 5.04855990356987 4.58252153357789 4.76552062530395 4.60659031109225 4.92917679556934 4.74184747829987 4.88171631388414 4.52804513222428 4.8997840834002 4.53486211106759 4.26113440312181 4.28960428720719 4.68040438275533 4.70148109458991 4.30217542499965 4.65710640719686 4.79014697427063 4.85725390452723 4.48216815619684 4.78435017767301 4.49446094914629 4.79235879478312 4.55788409444551 4.54308922223109 5.13306931843196 5.21716770806525 4.64328162389844 4.84829762701174 4.05321884169825 4.39499778292032 4.35957108726817 4.71177592601236 4.82789544726184 4.4752101142199
"NVEC200_011049_1.1" 4.27096704644847 4.26999659473841 4.03447106591481 4.77475802627877 4.51775956527975 4.27767287486505 5.07776493254697 4.40195880388124 5.25793673907713 4.91896823645236 4.58991645195091 4.96992549289165 4.83360096138292 4.58483247071737 4.87845254975658 4.25559171456188 4.92455287568923 4.56114760535405 4.33779169394091 4.28318035672758 3.91369465808631 4.67370394090713 4.37102124038091 4.74715853865109 4.99452032733015 4.64665307137365 4.81867385519766 4.62043428474716 4.97393410763996 4.7406163122233 4.69138348138801 4.7638927591455 4.70184909512392 4.32896449253444 4.67609727771669 4.14518357066478 4.7295288785077 4.1957007835617 4.13362068014566 4.83029316020852 5.11115336600775 4.90015154211587 4.78876669464266 4.89620776768427 4.92672949614723 4.20177509751126 4.2882979833973 4.70243010152354 4.38467596206236 4.33515185184022 4.62419381264957 4.78603478527628 4.3839224275129 4.83291665754368 5.11874395953211 5.18255693173891 5.33207340606424 5.03825223641895 5.10827400114804 5.10627598907495 4.89357564427989 4.66258372260961 4.85687389000511 4.0796535453689 4.8477463767325 4.04910873659388 4.45277372629008 4.42013731992851 4.34492661946288 4.22870910962083 4.60418101354566 4.36715503370828 4.92168458629141 5.20768901068574 5.03451480560554 5.20029067727173 4.98998078449634 4.60718979694742
"NVEC200_011051_1.1" 2.77843325632957 2.5039846591163 3.24186697921319 2.21592070522337 2.58630856071588 2.51629699382935 2.92432293760953 3.99503443754287 3.2766898212699 3.06705713432296 3.11283945006586 3.60544136077046 3.18158969132258 2.28942420686368 2.47039319024106 2.23066611177595 3.07098110285801 2.59800384592245 3.11260634829211 2.59266167826227 3.26813682004243 3.0550683096233 3.69612358229072 2.78324792898803 2.65320191614152 3.35777299232449 3.03417628100231 3.61744236837662 2.81421969128746 3.2806151332575 3.43321790689981 2.75804148049512 2.74089904540688 3.43385753644911 3.14021899777934 2.75192569786829 3.52439628192975 3.57873734117941 2.75513926316474 2.98478658079443 3.05757748205728 3.71060821491927 3.19684365612921 3.04395056414467 2.89600802332177 3.54266112757318 3.00869271860415 2.7989208223183 3.28018058995643 2.81524279137787 2.85546307257644 2.76722125384609 1.97322677820428 3.47127921181046 3.48117409902092 3.75539620206205 3.73207371521615 2.95903047802484 2.84786256087141 3.88346307182058 3.41991846812084 3.49843380256164 3.01312956054846 2.37698768895935 3.15299183272337 2.82191933764428 3.20322196836894 3.1746157117444 3.27873074846665 3.09919018375272 2.48860522330609 3.33129541161391 3.93505567130984 3.61394634743551 3.33907168479232 3.08377468337532 3.13991442286441 2.11905368100258
"NVEC200_011054_1.1" -0.0969981649615127 -0.0969981649615153 -0.0969981649615153 -0.0969981649615127 -0.0969981649615153 -0.0969981649615127 -0.0969981649615127 -0.0969981649615127 -0.0969981649615153 -0.0969981649615127 -0.0969981649615127 -0.0969981649615127 -0.0969981649615127 -0.0969981649615153 -0.0969981649615127 0.642838371023347 -0.0969981649615127 -0.0969981649615127 -0.0969981649615127 0.483727328691187 -0.0969981649615153 -0.0969981649615127 -0.0969981649615127 -0.0969981649615127 -0.0969981649615127 -0.0969981649615127 0.599813236560941 0.941790648497001 -0.0969981649615127 -0.0969981649615127 -0.0969981649615153 -0.0969981649615127 -0.0969981649615153 -0.0969981649615127 -0.0969981649615127 -0.0969981649615127 -0.0969981649615127 -0.0969981649615127 -0.0969981649615127 -0.0969981649615127 -0.0969981649615153 -0.0969981649615153 -0.0969981649615127 -0.0969981649615153 -0.0969981649615127 -0.0969981649615153 -0.0969981649615127 -0.0969981649615127 -0.0969981649615127 -0.0969981649615127 -0.0969981649615153 -0.0969981649615127 0.519598152609757 -0.0969981649615127 0.86767549326885 -0.0969981649615127 -0.0969981649615153 -0.0969981649615127 -0.0969981649615153 -0.0969981649615127 0.535130460528955 -0.0969981649615127 -0.0969981649615127 -0.0969981649615127 -0.0969981649615127 -0.0969981649615127 0.572068417945415 -0.0969981649615127 -0.0969981649615127 0.65184513639687 -0.0969981649615127 -0.0969981649615127 -0.0969981649615127 -0.0969981649615127 -0.0969981649615153 0.39192437342981 -0.0969981649615127 0.444789464114098
"NVEC200_011053_1.1" -0.0969981649615127 -0.0969981649615153 -0.0969981649615153 -0.0969981649615127 -0.0969981649615153 -0.0969981649615127 -0.0969981649615127 -0.0969981649615127 -0.0969981649615153 -0.0969981649615127 -0.0969981649615127 -0.0969981649615127 -0.0969981649615127 -0.0969981649615153 -0.0969981649615127 -0.0969981649615127 -0.0969981649615127 -0.0969981649615127 -0.0969981649615127 -0.0969981649615127 -0.0969981649615153 -0.0969981649615127 -0.0969981649615127 -0.0969981649615127 -0.0969981649615127 -0.0969981649615127 -0.0969981649615127 -0.0969981649615127 -0.0969981649615127 -0.0969981649615127 -0.0969981649615153 -0.0969981649615127 -0.0969981649615153 -0.0969981649615127 -0.0969981649615127 -0.0969981649615127 -0.0969981649615127 -0.0969981649615127 -0.0969981649615127 -0.0969981649615127 -0.0969981649615153 -0.0969981649615153 -0.0969981649615127 -0.0969981649615153 -0.0969981649615127 -0.0969981649615153 -0.0969981649615127 -0.0969981649615127 -0.0969981649615127 -0.0969981649615127 -0.0969981649615153 -0.0969981649615127 -0.0969981649615127 -0.0969981649615127 -0.0969981649615127 -0.0969981649615127 -0.0969981649615153 -0.0969981649615127 -0.0969981649615153 -0.0969981649615127 -0.0969981649615127 -0.0969981649615127 -0.0969981649615127 -0.0969981649615127 -0.0969981649615127 -0.0969981649615127 -0.0969981649615127 -0.0969981649615127 -0.0969981649615127 -0.0969981649615127 -0.0969981649615127 -0.0969981649615127 -0.0969981649615127 -0.0969981649615127 -0.0969981649615153 -0.0969981649615127 -0.0969981649615127 -0.0969981649615153
"NVEC200_011431_1.1" 3.11084696426494 2.3449163607855 1.34110407325967 2.47857850301458 3.31461237464831 3.65058790220325 3.08383738336125 2.61606648897967 3.34371430028932 3.21898670515702 3.11283945006586 2.91546877156223 2.44787951795786 2.28942420686368 2.67346128340011 2.96820407172541 3.07098110285801 2.59800384592245 2.60358495002921 1.89345101022833 3.09535619463185 2.20886723650014 3.18516958900845 2.37414414095253 3.81008793650928 2.90908097019344 2.23527127685654 2.66848600452169 2.81421969128746 2.55465253073811 3.49464479574422 3.03952830768572 2.62343390982103 2.62321054717928 2.5511414518379 1.81281804508646 3.12509435778046 2.98016791972924 2.3474973218129 2.9079345082768 3.23792277899005 2.5766306531439 2.84127083632603 2.89432601268138 2.25205265432256 2.9417678483452 3.19262234361516 3.05274845175358 2.87189972048451 2.07772935455652 2.61475053176125 2.76722125384609 3.15578945097074 3.26901621974492 2.84060123089477 2.80469273545524 2.68376329889714 2.122836451818 2.93485300101608 3.01008641082256 2.72028747935922 2.68326985761624 3.87788468588831 3.06852642335405 2.59744141181843 2.70336703724275 2.68968994841074 1.92288284907629 3.20842922972182 2.7356903141904 3.16242480699993 2.52113265675294 2.46055973408518 2.57555322323132 2.93928722063718 2.23469665527778 3.06427017819393 2.37750339018883
"NVEC200_011432_1.1" 8.33149547692989 8.14975728815017 8.39723619452972 8.28836984092739 8.25614186758332 8.33221637823358 8.03264035153353 8.25622955069475 8.190801831518 8.41211466436599 8.26208254178668 8.41784461641323 8.36862644698779 8.48413751125641 8.39046411403203 8.59080362928434 8.09904850930901 8.75145554677847 8.24153576365363 8.3435604666524 8.36336207331782 8.21238094308605 8.03619887172025 8.1122565078906 8.13857214593199 8.07984827364677 8.21296872907456 8.43467858555718 8.38506332980686 8.14506613657762 8.4858082743585 8.31366789625567 8.28517948094729 7.99920167240228 8.4418050525859 8.31025645250784 8.29804806328515 8.16632492526444 8.32751451426994 8.54139168488364 8.1193997056003 8.16828048146384 8.6636989535093 8.24983976052971 8.2450598751911 8.25836553071244 8.59302285886503 8.48396640585963 8.40665701451637 8.15470598422496 8.15625295799929 8.44623947103739 8.21718117627348 8.26916634027228 8.36693543168568 8.10159205067954 8.62688829243282 8.6452097221986 8.48563033953275 8.35055667065892 8.40822258830994 8.5776354080774 8.37212453601686 8.4542959260011 8.56835084410188 8.35675572879436 8.40562244171734 8.42323218631275 8.22233499285775 8.21319157140857 8.26821589975539 8.37095975294141 8.22519147641424 8.4896780179801 8.52480608418805 8.65731256392292 8.28365296917212 8.66904634316847
"NVEC200_011433_1.1" 4.47695889353288 4.39708081727093 4.9436013484229 5.00058386161631 4.89086077649916 4.59585855446174 4.76107346132576 5.17595803240722 4.83726292340096 5.10602901805039 5.39527617715902 5.02953156278062 4.87864098708967 5.38505777194572 5.05240624740152 5.03924725400805 5.22491553531327 5.21479329323679 5.10283903625138 4.97809271009174 4.63559921155654 4.86842772042449 4.93408915610504 5.22801066879255 4.88256489875399 4.93210193406221 5.10082021201232 4.67713276300083 5.40151617451802 5.10513815118657 5.38585817712408 5.06542897468095 5.36401964753432 5.35764573724584 5.12616294417393 4.73974011066865 4.97898252151323 4.28420214195252 4.52063936110263 5.04290397093574 5.01550187921239 4.50675994787059 4.85683037729323 4.83592050524957 5.04855990356987 4.90275023191443 5.16810657695833 4.98756811659909 4.32847034129317 4.79160783964563 5.14619531921376 5.06446195066825 5.33352238512993 5.23607325693498 4.74079566773157 4.75518887387699 4.93895460398033 5.18111559240581 5.03140384421736 4.81572424324889 4.76308821372208 5.05545290959852 5.15405038236662 5.31481329125306 5.30735074819852 4.79235879478312 5.08897273460093 4.81120384878462 5.2944813127559 4.57520193014464 5.33480286262512 5.0076327515009 5.43844031730056 5.19124455157446 5.2118269164109 5.15519289816079 5.03029539675618 4.88197265320577
"NVEC200_011434_1.1" -0.0969981649615127 -0.0969981649615153 -0.0969981649615153 -0.0969981649615127 0.58340267238915 -0.0969981649615127 -0.0969981649615127 -0.0969981649615127 -0.0969981649615153 -0.0969981649615127 -0.0969981649615127 -0.0969981649615127 -0.0969981649615127 -0.0969981649615153 -0.0969981649615127 -0.0969981649615127 -0.0969981649615127 -0.0969981649615127 -0.0969981649615127 -0.0969981649615127 -0.0969981649615153 -0.0969981649615127 -0.0969981649615127 -0.0969981649615127 -0.0969981649615127 -0.0969981649615127 -0.0969981649615127 -0.0969981649615127 -0.0969981649615127 -0.0969981649615127 -0.0969981649615153 -0.0969981649615127 -0.0969981649615153 -0.0969981649615127 -0.0969981649615127 -0.0969981649615127 -0.0969981649615127 -0.0969981649615127 -0.0969981649615127 -0.0969981649615127 -0.0969981649615153 -0.0969981649615153 -0.0969981649615127 -0.0969981649615153 -0.0969981649615127 -0.0969981649615153 -0.0969981649615127 -0.0969981649615127 -0.0969981649615127 -0.0969981649615127 -0.0969981649615153 -0.0969981649615127 -0.0969981649615127 -0.0969981649615127 -0.0969981649615127 -0.0969981649615127 -0.0969981649615153 -0.0969981649615127 -0.0969981649615153 -0.0969981649615127 -0.0969981649615127 -0.0969981649615127 -0.0969981649615127 -0.0969981649615127 -0.0969981649615127 -0.0969981649615127 0.572068417945415 -0.0969981649615127 -0.0969981649615127 -0.0969981649615127 -0.0969981649615127 -0.0969981649615127 -0.0969981649615127 -0.0969981649615127 -0.0969981649615153 -0.0969981649615127 -0.0969981649615127 -0.0969981649615153
"NVEC200_010807_1.1" 5.04158790496604 4.62191082811018 5.04021184707167 5.15881187951218 4.74693081853055 4.32765439613055 5.66205113605039 4.89726241098148 5.58323608442133 5.21849032950488 5.75725455681319 4.96992549289165 5.76247255872253 4.99571530755808 5.47546754520264 4.76790296608158 5.10112182683497 4.84431461165895 4.95119887678241 4.79757066626996 5.13698831255378 5.19326097493198 4.73905862983042 4.72414867218681 5.07313048784574 5.3360509414817 5.41731727345199 5.2996265607692 4.5833637184785 5.84483178039245 4.76801843541506 5.06542897468095 5.03653578560783 5.229530903592 5.02065276072553 4.6683942448138 5.02901129490535 5.59891007881957 5.54330110538714 5.13007416152421 5.35208997935509 5.19248963921105 5.2851005546242 5.2748640397108 5.25068261470693 5.04831524870316 5.27390989614136 5.01769010112924 4.8110874883525 4.79160783964563 4.95251853211244 5.12174231041999 5.18325310549652 5.17944036954718 5.76340155786267 5.00569928045448 5.15813548147023 4.96991393558802 4.92917208931972 5.01577483365099 5.46333170125976 5.00154763443699 5.48490129741473 5.31481329125306 4.9835800526917 5.45573213445026 5.47629960713359 5.19555512194919 4.95129623775526 5.56613245405121 4.3443080504296 5.15110761689579 5.04090376040592 5.22394813926645 5.47276632286194 5.07674829508497 5.3419437799873 5.44456386995186
"NVEC200_010811_1.1" 1.7248306325986 2.64724317982221 1.84763665828779 0.897377665999084 1.39241881869494 2.33267445998213 2.01478437250908 2.13712106577867 2.58602619585296 1.70564191846285 0.84180734987864 1.83950687459225 0.87908483736937 2.28942420686368 1.38418180694913 2.23066611177595 2.15365958530878 1.64572507318518 1.40561183326435 1.89345101022833 2.24513197911228 2.20886723650014 2.38682309267398 1.96698048317033 1.72912282673973 2.25435847991629 1.06768300102052 1.5394544116572 1.56938418414987 1.64646577172161 1.22930609032086 2.40798454174407 0.985800015236029 1.4206439534235 2.66756933739894 1.52039869018619 0.576648279544098 1.41896023801574 1.59081337668267 1.76506624482396 2.32189725665845 1.38504469485546 1.44117256198468 1.10683358897578 1.99923382625794 1.72979905145083 2.40937354237801 2.20678213134141 1.3398804475749 1.22863613818996 0.384828649784705 1.45525296868807 2.29971719815463 1.9398333314704 1.44066767089024 2.59836514447636 0.887548617815947 1.5034831291743 1.18734829165141 2.09966754513149 0.973185096740575 1.99419381848304 2.32594067625671 2.87268634080597 2.4551105882987 1.38318954968085 1.02738805193147 1.72929724289679 0.481874948479863 0.65184513639687 1.18356217499242 1.24888772692164 2.62224239310383 1.59891345505649 0.629734826841978 1.28903218532693 1.32821877491878 0.837745129465111
"NVEC200_010813_1.1" 1.7248306325986 3.00742185441131 2.04681446260942 2.06416862920026 2.28652495666878 2.6791652410105 3.22745760310486 1.41516646226477 2.2084699414098 3.35643007125636 2.60380609997002 1.54493127423119 2.56273126314758 2.63377699244516 2.23398523282916 1.49274606973315 2.91165376687944 2.41227349337903 2.79391938437074 2.59266167826227 2.78984687910781 2.94421668120467 2.38682309267398 2.5931488590969 2.50983448797499 3.10558847596624 2.40301030663926 1.27135291132651 3.47235711801125 2.08014541354238 2.81620929845018 2.11626192767646 2.49555013291933 2.75315257881103 2.66756933739894 2.60681673603348 2.57109729524132 2.14171992827318 2.22464636171412 2.98478658079443 2.77559475320497 2.35812520690497 2.0953500241254 1.56862702843609 3.22619268849626 1.33506562243587 2.07658339967925 1.85296073256172 3.02120395804862 1.9076331096122 2.21482717036492 2.85991417027922 1.77731404066836 2.75237396875519 2.16798497788255 1.89850319135236 2.5771921574397 2.64519023902833 1.66550436933268 1.59904752422256 2.8286596014905 2.81411806429546 2.59303418731915 2.04601136024569 2.72698274173984 2.0982551242145 3.1141097432209 2.3841083207606 2.21027198830217 2.24858835314062 1.85110410702111 2.63711424672945 2.06997043454297 2.23403849646816 2.38435535909579 1.83799932101425 2.18178444923046 2.87323495155071
"NVEC200_010808_1.1" 6.17088809863617 5.64635801978629 6.15517991717292 6.0416379556549 5.8955173020213 5.94923942883605 5.88425027136599 6.1097262826044 6.02224301983183 6.13488916006749 6.28713178690456 6.45158557687714 6.3630982300518 6.40293041873268 6.45334977629449 6.46978846253316 6.2738321875213 6.61773350581919 6.23855955865862 6.27411093746062 6.22644658051339 6.28116650799142 6.08614751491699 6.11579887973436 6.22349641993727 5.97413746006362 5.8752665270265 6.60085842572901 6.37373041705449 6.08540885277113 6.10986153723089 5.81552527915918 6.31002354279418 6.58748981956839 6.67822140950053 6.21755244763008 6.50010126625592 6.68584807973311 6.3566078984987 6.26502112019682 6.18972305276569 6.05161389992883 6.35265907428825 6.34646656300831 6.5482469984724 6.33497238334337 6.35610820581178 6.01176331182613 6.23197345713534 5.70347846705475 5.99907072420214 6.36990078233135 5.80164296912283 5.83373231644388 6.37140960756542 6.27211240587962 6.2032351036744 6.38210457845309 6.05013664334063 5.94659522558919 6.23800363788684 6.28111796230508 6.34862599996311 6.51491232894115 6.35177292611955 6.63908127199941 6.19386390491619 6.26897586186128 6.31949767592657 6.73530788829679 6.09640543254874 6.17100961621362 6.1452777735002 6.08637109738848 6.64570532116576 6.28312276026779 5.9581890428431 6.55856514134643
"NVEC200_010810_1.1" 6.44067504157749 6.69186801067966 7.64538110898231 7.24494751158126 7.35045264833972 7.1819269191101 7.11831955449597 7.03789761425253 7.27483828138218 7.8033149177862 7.13184766687872 7.38231904046245 7.22574841734865 7.56019949241308 7.60309060688341 7.43107558989844 7.51769699077201 7.55863757785675 7.63307443461343 7.65518376272904 7.63938948924482 7.47545730964826 7.01521988060954 7.22964171958302 7.16743926785741 7.06724572726767 7.14094575975636 6.75366975090851 7.27379984232416 6.81205922230814 7.66179841149303 7.57291512547904 7.41189579512694 7.29591481243103 7.42100979480064 7.69037930552069 7.1123536546102 6.99207435528746 7.1431760604389 6.96996687829158 7.19143794582364 6.71284433196283 7.41192762808114 7.27143702087669 7.28180413917772 7.3791430174359 7.74004346116937 7.26569231076468 7.62703976557765 7.38487240182483 7.31165965685571 7.32561040111858 7.22411427208442 7.10638510943961 7.2994822360112 7.28935373961004 7.49779595827512 7.85804294913296 7.49118365515342 7.44589167344008 7.6054755887637 7.27241937185685 7.41549883475972 7.66341852632167 7.28683591020183 7.27513755816247 7.20634124293133 7.58037073812277 7.38061333059685 7.10557303678176 7.42620810044559 7.401922330706 7.76154339436141 7.54286811993496 7.66530292038215 7.36634164607878 7.39412511156915 7.70660548597175
"NVEC200_010812_1.1" 4.72340413726983 4.31361374543013 4.21087196645285 4.21422519428877 4.48183359557746 3.99793677074527 4.15358993449457 5.00493693718151 3.97108038882257 3.65177454510161 3.87303150893841 4.23122533396962 3.18158969132258 3.75005064871676 3.34325426830721 3.68223482461852 3.94790871228021 3.95996846851637 3.59432008771293 3.79799731122455 3.96482371644384 4.48858926448425 3.69612358229072 4.74715853865109 4.4037723649893 4.07279090384402 3.94940193581889 3.92894138632672 3.55785069060723 4.4090533707517 3.81669406766522 3.65472987103596 3.57434883452069 3.18025165214946 3.36378499367516 3.85509907297822 3.71982571992807 4.6264764466333 3.91265345869458 4.0115983013481 4.35899287511329 4.45254783832622 4.06491446289865 3.88239389319668 3.54289269721699 3.92846650297531 3.92236151920429 3.77112233265118 3.09043508608848 3.81565353688921 3.83604485832825 4.14162682688583 4.54665089699072 4.03653611269677 3.88029468696238 4.35670546867754 3.96123743581283 4.11081846347446 3.48882522942652 3.88346307182058 3.88904417057174 3.14767574263666 3.33808389019652 3.98580499687421 3.32655556759867 3.03327675508511 3.76803074500016 3.92781058784213 3.69332912182766 4.45480599976095 4.08505825379488 4.02787017390308 3.33251151717995 4.55778142402404 3.96627142275056 3.78226420467491 3.89659890274408 3.48056428327837
"NVEC200_010809_1.1" -0.0969981649615127 -0.0969981649615153 -0.0969981649615153 -0.0969981649615127 -0.0969981649615153 -0.0969981649615127 -0.0969981649615127 -0.0969981649615127 -0.0969981649615153 -0.0969981649615127 -0.0969981649615127 -0.0969981649615127 -0.0969981649615127 -0.0969981649615153 -0.0969981649615127 -0.0969981649615127 -0.0969981649615127 -0.0969981649615127 -0.0969981649615127 -0.0969981649615127 -0.0969981649615153 -0.0969981649615127 -0.0969981649615127 -0.0969981649615127 -0.0969981649615127 -0.0969981649615127 -0.0969981649615127 -0.0969981649615127 -0.0969981649615127 -0.0969981649615127 -0.0969981649615153 -0.0969981649615127 -0.0969981649615153 -0.0969981649615127 -0.0969981649615127 -0.0969981649615127 -0.0969981649615127 -0.0969981649615127 -0.0969981649615127 -0.0969981649615127 -0.0969981649615153 -0.0969981649615153 -0.0969981649615127 -0.0969981649615153 -0.0969981649615127 -0.0969981649615153 -0.0969981649615127 -0.0969981649615127 -0.0969981649615127 -0.0969981649615127 -0.0969981649615153 -0.0969981649615127 -0.0969981649615127 -0.0969981649615127 -0.0969981649615127 -0.0969981649615127 -0.0969981649615153 -0.0969981649615127 -0.0969981649615153 -0.0969981649615127 -0.0969981649615127 -0.0969981649615127 -0.0969981649615127 -0.0969981649615127 -0.0969981649615127 -0.0969981649615127 -0.0969981649615127 -0.0969981649615127 -0.0969981649615127 -0.0969981649615127 -0.0969981649615127 -0.0969981649615127 -0.0969981649615127 -0.0969981649615127 -0.0969981649615153 -0.0969981649615127 -0.0969981649615127 -0.0969981649615153
"NVEC200_011201_1.1" 5.21273032472882 5.7130233469581 5.49695594176441 4.44680172483693 5.48801321949642 5.36720711982112 4.73726882431703 5.46705748271933 5.65096238942633 4.91896823645236 5.27265604133292 5.34317620298761 4.68937478469358 4.99571530755808 5.03408197565946 4.89483584101773 5.15548191174985 5.28412909880319 5.08473304105835 5.13851774803518 4.69736826458976 4.77434862800826 5.01296952418339 4.60324985526768 5.30796088639866 4.87935253272205 4.93275660280263 5.37010476973156 5.14944794316567 4.55094434847928 4.49494771924655 4.83927985642573 4.14257137692738 4.2866662296815 4.18396144238425 4.14518357066478 4.95330215326786 4.40753881878514 4.59692220282792 5.07840654491324 5.31239124207702 5.08967832215281 4.99413130835717 4.85629746542269 4.73263623049799 5.45312548744244 5.4647463317244 5.25112584053521 4.79043082378452 5.30134435300609 4.98665786579806 4.80946723962077 4.87548560204558 4.83291665754368 4.98327401684409 5.45171732025229 5.55903839887272 4.65870615338868 4.64947069222372 4.95861736122375 5.39447025067008 5.1820123778385 4.57767458932716 4.69820385432555 5.13131331583345 5.03257978450818 4.77691867584444 4.76141962347802 4.66668695710903 5.24163334740636 5.2613041185805 4.94148870693697 5.17728250099331 4.95842927012753 4.9513025006787 4.3069388386652 4.61907262577848 4.38980861812328
"NVEC200_011203_1.1" 4.43804651774321 4.39708081727093 4.21087196645285 4.75010258306312 4.68508208619641 4.37596215500711 4.53121302570353 4.75027989761219 4.16886338698266 4.06668948379367 4.48335906839782 4.54893776707773 4.31642421427843 4.27688854164169 3.79890697848436 4.25559171456188 4.57165908381182 3.92566337986271 4.03244463613698 4.50548570319883 3.96482371644384 4.08039655290071 4.69188969901851 4.44337941713268 4.4826899147719 4.58210092933495 4.17480775993986 3.92894138632672 4.66269660436633 4.5843390065937 4.19531753760923 4.04274064358833 4.51658930556012 4.41001307495421 4.401328974719 3.78936286426895 3.94499713793491 3.94731399008682 3.91265345869458 4.33882946096902 4.45934215843 4.60943075568346 4.22799976531404 3.95976565684223 4.2714537453825 4.0715831980773 3.81427919567596 4.29843805994992 4.07880165901664 4.30119769844387 4.13895781307075 4.28225027902847 4.03482677643082 4.23483877449889 4.53472022240062 4.54109724303604 4.33278675870635 4.20301500406532 3.84384221227189 4.21166695159187 4.076557141591 4.12096138686426 3.97463653669918 4.03349225266997 3.74884311634472 4.14320189482785 3.44163806673239 4.42013731992851 4.66668695710903 4.36857112292825 4.43623272550652 4.33316426878203 3.66501429450805 4.36598760492716 4.22433342489625 4.16248801797207 4.52345237147126 4.36017983728186
"NVEC200_011199_1.1" 3.67662402955739 4.65619796160062 4.12536594502628 3.41627697506433 4.06266159244793 3.86885124158897 3.69110210753811 4.32093169236371 4.37517246576095 3.65177454510161 4.1063493223015 4.12592826400484 4.44176956560282 4.41698032237874 4.21141969520425 4.10617572591131 4.62400443896153 4.44484481905742 4.24301293709913 3.89105339189616 4.57106675762491 4.40733737017333 4.17913256925571 4.38589427072652 4.13725551298633 4.20727552430813 3.61536731769186 4.43560209019251 3.71499261169202 4.29265421783242 4.11934853245954 4.54117588861361 4.18464932021288 3.9497454356444 3.43121908970795 4.19680509443708 4.38994674893748 4.36758680131861 3.99013106084164 4.18447185608241 3.93988043019608 4.45254783832622 4.32730570440172 3.88239389319668 4.29977496232546 4.13814724932411 4.67571356347984 4.50392785575746 3.93564074789742 3.66360481082851 4.36342180086533 3.3176407214018 3.79680989449209 3.85558595443177 3.64404658861999 4.45184525671552 3.91822463197358 4.44877816481931 4.12852164270065 4.50572068970934 4.67872675892802 3.90305585170104 4.51471121684496 4.66830609690639 4.78961738912729 4.09692227905409 3.98461286740285 4.17599699029934 4.13355494041871 4.82230062052967 3.9667346645948 3.98473151708573 4.49031884138216 3.70942173352638 3.84856469920786 3.8592694297351 3.43841759502273 4.20215743623495
"NVEC200_011200_1.1" 5.57746217000669 5.85262956933105 5.70282851525203 5.39977477478487 5.46978781487794 5.50391209041608 5.36862539680186 4.71899702830916 5.27520877950829 5.00511307314284 5.01020117084878 4.93917277450649 5.47047522200314 4.77043430393472 5.39159265937804 5.01149829685559 5.63516499331697 5.2005170991047 5.42411361981175 5.51986858383819 5.06851442787898 5.14395101041818 5.01296952418339 5.30756170108759 4.91137872755408 5.35549297922692 4.54138594366759 4.80983511004929 4.66269660436633 4.82685314688531 5.31950799561494 5.02294656289141 4.96590366726604 5.06409298389354 5.06378713184387 4.59333569881934 5.14698200462814 5.37540431921545 5.12933661346613 5.21227613794857 5.09564538985476 5.37844090196979 5.43364008900547 5.49876628309428 5.19145161903551 5.55409391328082 5.51739970023392 5.5376473468425 5.6898123884782 5.56726309594465 5.38249747406867 4.76221544523866 4.87548560204558 4.90454887345839 4.92108075227453 4.91955336234995 5.17650382143171 5.07124460784885 5.36477615300135 5.12371437010549 5.20639912002329 5.13271271030991 4.88203762664745 5.19410955858865 5.08373018797035 4.67124639918678 5.22286887822692 4.97304919387638 5.17053156985513 5.58537646657157 5.44954631123552 5.26366180068579 4.98252530404444 5.07056531667207 5.23546772770151 4.81203270657856 5.06951401611529 5.29599824037233
"NVEC200_011202_1.1" 4.75541005818182 5.04059700667567 4.84005399284989 5.12085186456918 4.99648479092797 5.10592797659785 5.03934560574973 4.86903952347019 5.30914462454694 5.08640266202842 5.0292642494688 5.00003633984749 5.42565257684025 4.838468221658 5.37712688196846 4.92489773033159 4.98584191291728 4.82583173301908 5.3040467279591 5.01990212802623 4.97184715925868 5.353671935197 4.93408915610504 4.7921057318089 5.32947118825402 5.05610821097567 5.88238319334869 4.97723175040145 4.87746098094839 5.68469663030878 4.8873372572948 5.2049774902221 4.70184909512392 5.16093808343573 5.14636964119276 5.02321898596002 4.75947356761313 5.29248347577743 5.29115154102936 4.67661569017378 4.96518783074338 4.99802496224771 4.97384006226033 4.83592050524957 4.90845388768885 4.58252153357789 4.70627463947903 5.09035335715399 4.85153415283393 4.99645526586302 4.93514105983898 5.08380920117861 5.31557266671343 5.14041107705051 5.13709871475024 4.91955336234995 4.91727373019305 4.78340450142482 4.99137619476507 5.03433494328219 4.94263604902959 5.2983593649686 5.21473305580233 5.61042635633621 5.17737703177596 5.69200397447563 5.1121696316563 4.54308922223109 4.61327302124533 5.64161466549272 4.78987690219883 4.96387536750889 4.89027421211477 4.47868430785364 4.86299528011226 4.92381145314013 4.75759357416129 5.32696052175402
"NVEC200_011226_1.1" 0.611253217522251 0.610857660270848 1.00045171051708 -0.0969981649615127 -0.0969981649615153 -0.0969981649615127 -0.0969981649615127 -0.0969981649615127 -0.0969981649615153 0.485765995087468 0.84180734987864 -0.0969981649615127 -0.0969981649615127 -0.0969981649615153 -0.0969981649615127 -0.0969981649615127 0.458695021725163 -0.0969981649615127 0.447375614613134 -0.0969981649615127 -0.0969981649615153 -0.0969981649615127 -0.0969981649615127 -0.0969981649615127 -0.0969981649615127 -0.0969981649615127 0.29307423323887 0.513939072911987 -0.0969981649615127 -0.0969981649615127 -0.0969981649615153 -0.0969981649615127 -0.0969981649615153 -0.0969981649615127 -0.0969981649615127 -0.0969981649615127 -0.0969981649615127 -0.0969981649615127 -0.0969981649615127 -0.0969981649615127 -0.0969981649615153 -0.0969981649615153 -0.0969981649615127 0.805271818902129 -0.0969981649615127 -0.0969981649615153 -0.0969981649615127 0.344436875017685 0.793388115847836 -0.0969981649615127 0.384828649784705 0.471701361579014 -0.0969981649615127 -0.0969981649615127 -0.0969981649615127 -0.0969981649615127 -0.0969981649615153 -0.0969981649615127 -0.0969981649615153 0.437086652949918 -0.0969981649615127 -0.0969981649615127 -0.0969981649615127 -0.0969981649615127 -0.0969981649615127 -0.0969981649615127 -0.0969981649615127 0.496834182422726 -0.0969981649615127 -0.0969981649615127 -0.0969981649615127 -0.0969981649615127 -0.0969981649615127 -0.0969981649615127 0.629734826841978 -0.0969981649615127 -0.0969981649615127 0.444789464114098
"NVEC200_011227_1.1" 4.1795622700642 3.53535677126757 3.66187788746027 3.14084950662168 3.73658711090522 3.79970187961318 3.29423930601636 3.34652142958059 2.88498905077503 3.28934452221095 3.4321749963835 3.95200068027567 3.31864872436027 3.81902985084493 4.07467407027119 3.93947809504863 3.57507271031537 3.16670192410685 3.54219687398279 3.69852257665451 3.91369465808631 3.65696561658739 3.49097294233843 3.10160404729942 3.2119428729816 3.50432038781083 3.17992374347055 3.36476218963672 3.55785069060723 2.91112019994165 3.66463711901733 3.34560747977068 3.37070689499666 3.50936858307286 3.43121908970795 3.97821530594432 3.21428592934019 3.26749548619114 3.60311435414166 3.89696811546913 3.34673334528908 3.011044513422 3.01019436751797 2.97107714931969 3.87951227362746 3.33132718188774 3.27648110918722 3.87349942726497 3.54969181964853 3.43219990021331 3.12437295726481 3.106854785002 3.07273505247981 3.47127921181046 3.59177248250914 3.4210853223918 3.73207371521615 3.33003592927401 3.84384221227189 3.66265330278936 3.55225522197897 3.78037301230694 3.26344673401138 2.87268634080597 3.74884311634472 3.21758983355457 3.01912875465434 3.68239439553533 3.84004299694793 3.47432909946975 2.9292115377304 3.33129541161391 3.02065257862463 3.61394634743551 3.65176994671299 3.70091584408782 3.58094317395107 2.95479220363737
"NVEC200_011229_1.1" 3.33097938282795 3.10993751735789 3.24186697921319 3.55665146089781 3.30123424580637 2.85347366463263 4.13122324880253 3.4549299389646 3.64818500312808 3.50136813663975 2.98822569593682 2.69258209818956 3.1600057207268 3.33790502913104 3.4254669202919 2.84783519447763 3.28116580908619 3.4340692103643 3.42147132863322 3.09390485873706 3.4937859053771 3.81716347122661 3.11538257599525 3.13646077059759 3.54179495131437 3.54492162625876 4.00799520275592 3.57175948409168 3.21554222933307 3.45365793861241 3.21887645652089 3.07763553544571 2.02548274075663 3.18025165214946 3.05727332338901 2.75192569786829 3.71982571992807 3.71233525038922 3.76299455734016 3.68738923837316 3.35977527656045 3.56250258692498 3.16966194259361 3.12720413809446 3.10213168557884 3.59018043320111 3.30695198968949 3.55139550388047 3.7766928059441 2.60866550714575 3.2417644131349 3.25074315378514 3.15578945097074 2.8508231215765 3.10555066812666 2.89775205170118 3.57478199530824 3.53313815332732 2.46104768219178 3.28269062239351 2.92945674848478 2.71443291939197 3.45411069333031 3.46615318018762 3.8278522720789 3.15572324081034 3.67057915114394 3.80781527637639 3.34576511319028 3.55463502728819 3.38820862284703 3.94179774065651 3.46010273206749 3.64634991896067 3.99370206099188 3.08377468337532 3.49712797293623 2.49121337598923
"NVEC200_011228_1.1" 4.65718001736681 4.98772463336564 4.50974648357932 4.21422519428877 4.7163378610023 4.42270462928806 4.53121302570353 4.04634562807315 4.97047041308134 4.35612924537078 4.51074529485818 4.62819499939205 4.76328940881526 4.54466454385649 4.99672006234867 4.47465102677136 4.27697973404887 4.82583173301908 4.71266545332624 4.95672467899273 4.60369377553758 4.63853257298663 4.51347946277592 4.18167608706974 5.04740010805464 4.44362678669064 4.84805136855365 4.88396674062523 4.73789347429807 4.87471385079745 4.19531753760923 4.41543850086303 4.41420017460324 4.15177919323161 4.01841890769631 4.55428935508298 4.87339886488165 4.95776568454555 5.11211031308083 4.5808425391256 4.74430257770049 4.53434792061279 4.57640846510077 4.46335698904876 4.85219554097787 4.5089678292473 4.79425553445367 4.41619053663815 4.46508046932106 4.8158588657999 4.7487809824411 4.63683650979361 4.8507708544279 4.83291665754368 5.00342324513706 4.59767152089406 4.60103336347574 4.47366996173396 4.6235173612773 3.92384111205543 4.67872675892802 4.62742283055142 5.0016656420205 4.54210499812791 4.95741721825738 4.31476499678948 4.91522748474046 4.81120384878462 4.95129623775526 5.14117834386004 4.7546007839013 5.29930961051706 4.21408746328718 4.33638208918706 4.8009703112117 4.46311738763722 4.61907262577848 4.60718979694742
"NVEC200_011230_1.1" 3.84058071788855 3.60722312710931 2.97484146491062 4.37276187395965 4.07056851372039 4.62800855627466 4.34268747037444 4.12601986034846 4.2347592950799 4.47180521303185 3.90103682126809 4.61401265230519 3.9576747455474 3.52691512589842 4.26202279089144 3.87933847182828 3.90624341655267 4.05824515815047 4.46031376778081 3.56887465064134 3.5617870079414 4.30293086880253 3.99708580333002 4.23128333329835 3.81008793650928 3.38897701311098 3.73951069693163 4.05306830771869 4.14176598183252 4.48174255282284 3.6739081054686 3.3140312182195 3.91153305844325 4.24309027246774 4.06161912849854 3.57201183160368 3.59252359421756 4.00053047584394 4.15302126488873 4.67441325418089 4.83581967230859 3.84293551866041 4.78608094679395 4.93109151264787 4.05638396572484 4.65289348852621 3.95438872977457 4.02244661555064 4.46508046932106 2.99591169354364 3.8362695480236 4.49951530088849 4.1200283932213 4.56512204643037 4.5824888442396 4.2192292750072 4.29965306538096 4.04590908767537 4.08292932011845 3.92384111205543 4.73551223075927 4.25462965556233 4.3918158802636 4.66830609690639 4.77976704963472 4.2612129901176 4.28381058088565 4.07979260348887 4.3117792609177 3.96047241493721 4.70851973644048 4.06835194897046 3.84440830769844 3.3631812876971 4.10157951147823 4.16248801797207 4.5375065847146 3.58671582138974
"NVEC200_011232_1.1" 5.01539338468207 4.68968910693409 5.29639769102148 5.33493506152369 4.83499980980131 5.21617943590701 5.73598407033246 5.8016600994485 5.05289867816908 5.75449187079088 5.45288727504819 5.4119823233281 4.90064444876309 5.26658013467096 4.77190456876538 5.56346870629347 5.30725696256279 5.2005170991047 5.02901038228274 5.08042863843604 4.60369377553758 5.43791494775488 4.69188969901851 5.39757158215992 5.28612500975616 5.43074243117046 4.78868567272535 5.18700048087046 5.20350820422916 5.41457264573342 5.35306448702395 5.38348143541155 4.98983399743005 5.16093808343573 5.22447982550938 5.10655381351816 4.7295288785077 4.44641420761296 4.86716003929171 5.66175025971238 5.59203315725185 5.25717331242183 5.6017470857863 5.0456470470712 4.66892329637288 5.56623223613692 5.18989710054783 5.32525722184955 4.72662465176284 5.41683285092873 5.08448085420649 5.02497124066389 5.05929661167633 5.34307659776114 4.81106877063505 5.51183309055241 5.41176223624898 5.1350486635275 5.51350199456177 5.20787802704534 5.16565306303275 5.44693062241502 5.06895332625895 5.33398406773377 5.32791858925049 4.79235879478312 4.41596339161341 4.76141962347802 5.09460829768539 4.88576838211972 5.23594821181958 5.22711079848703 5.37177314992642 5.64208521311015 5.36971258390622 5.34118219149758 5.28476847083525 5.62978883888619
"NVEC200_011231_1.1" -0.0969981649615127 -0.0969981649615153 -0.0969981649615153 -0.0969981649615127 -0.0969981649615153 -0.0969981649615127 -0.0969981649615127 -0.0969981649615127 0.892736370293958 -0.0969981649615127 -0.0969981649615127 -0.0969981649615127 -0.0969981649615127 -0.0969981649615153 -0.0969981649615127 -0.0969981649615127 -0.0969981649615127 -0.0969981649615127 -0.0969981649615127 -0.0969981649615127 -0.0969981649615153 -0.0969981649615127 1.15283025088332 -0.0969981649615127 -0.0969981649615127 -0.0969981649615127 -0.0969981649615127 -0.0969981649615127 -0.0969981649615127 -0.0969981649615127 -0.0969981649615153 0.506696129670085 -0.0969981649615153 -0.0969981649615127 -0.0969981649615127 -0.0969981649615127 -0.0969981649615127 -0.0969981649615127 0.433407493636396 0.428281417060267 0.383512728199457 -0.0969981649615153 -0.0969981649615127 -0.0969981649615153 -0.0969981649615127 -0.0969981649615153 -0.0969981649615127 -0.0969981649615127 -0.0969981649615127 -0.0969981649615127 -0.0969981649615153 -0.0969981649615127 -0.0969981649615127 -0.0969981649615127 -0.0969981649615127 -0.0969981649615127 -0.0969981649615153 -0.0969981649615127 -0.0969981649615153 -0.0969981649615127 -0.0969981649615127 -0.0969981649615127 0.53091480823503 -0.0969981649615127 -0.0969981649615127 -0.0969981649615127 -0.0969981649615127 -0.0969981649615127 -0.0969981649615127 -0.0969981649615127 -0.0969981649615127 -0.0969981649615127 -0.0969981649615127 -0.0969981649615127 -0.0969981649615153 0.39192437342981 -0.0969981649615127 -0.0969981649615153
"NVEC200_011139_1.1" 1.0841968208587 0.610857660270848 1.34110407325967 0.484217326913198 1.39241881869494 1.87574633791852 1.84697674405759 1.69786925769363 0.892736370293958 0.485765995087468 1.97657927422632 1.54493127423119 0.472063806566609 0.672574931898953 2.23398523282916 1.49274606973315 1.42881957512748 1.02291004738624 1.97638001684659 0.896641648954737 1.63679185592994 1.11393918178733 0.843171780919442 1.61335677190667 2.17165666820549 2.07833177577401 0.29307423323887 0.513939072911987 1.19546026458301 1.3683422458235 0.490397174597958 0.931009104048216 1.32373241828549 1.4206439534235 1.53872541910438 0.65951541094641 1.03406382877066 0.59896225584342 0.82037287676627 -0.0969981649615127 1.65636076598578 1.13263899852132 1.03403984340682 1.10683358897578 0.76612982873178 1.72979905145083 1.02101150605877 0.344436875017685 1.73529121126732 1.71476783158182 0.745394833787595 -0.0969981649615127 1.5505531950091 0.92766034499202 -0.0969981649615127 1.48396623466164 0.887548617815947 0.761363129717311 0.871752182528609 1.13201742843244 -0.0969981649615127 1.75452096190934 2.17122515400645 1.61576620986177 1.68224245681082 1.03606127517778 1.02738805193147 0.916286238704059 1.47575974987679 0.65184513639687 1.18356217499242 1.7388331786817 1.82620060288974 -0.0969981649615127 1.1107539376324 1.49610785821526 1.19269238831304 1.14626004919082
"NVEC200_011137_1.1" -0.0969981649615127 1.08362679390192 1.00045171051708 1.480460560881 0.58340267238915 1.20316688094352 1.84697674405759 1.0632236928314 -0.0969981649615153 2.35703153491132 -0.0969981649615127 1.54493127423119 1.45598607635185 1.17175390684731 0.825873204439606 1.49274606973315 2.15365958530878 1.02291004738624 -0.0969981649615127 1.21729433498973 1.86924967903673 1.11393918178733 0.843171780919442 1.39763790648474 1.08754371287251 1.36685718167331 0.85263200586961 1.76545532105378 2.1120270049835 1.02348037334724 1.49282591780827 1.94481145151153 0.543687696880501 1.94051709100424 -0.0969981649615127 1.15323953692962 1.89413729696338 -0.0969981649615127 0.433407493636396 0.812525288320932 1.47646765713455 1.59979695158078 1.18288622006986 -0.0969981649615153 1.69249473634032 0.78987360016135 0.567700059316441 1.38314906719186 1.73529121126732 -0.0969981649615127 1.27374839195742 0.878538105624469 1.5505531950091 1.74545553130511 0.86767549326885 -0.0969981649615127 -0.0969981649615153 1.05321494156244 1.44614588126098 -0.0969981649615127 0.535130460528955 1.10739294762058 1.57262348274468 -0.0969981649615127 0.588371195665689 1.03606127517778 2.08577780043956 1.50564982935606 1.69727645158777 1.14233262583483 0.680929893062898 1.24888772692164 0.66697218213455 0.437026655494604 2.31964796409336 1.49610785821526 1.77039210097669 2.25405826744455
"NVEC200_011138_1.1" -0.0969981649615127 -0.0969981649615153 -0.0969981649615153 0.484217326913198 1.04389165502869 -0.0969981649615127 -0.0969981649615127 -0.0969981649615127 -0.0969981649615153 -0.0969981649615127 -0.0969981649615127 -0.0969981649615127 -0.0969981649615127 -0.0969981649615153 -0.0969981649615127 -0.0969981649615127 1.17180995671597 -0.0969981649615127 0.447375614613134 -0.0969981649615127 -0.0969981649615153 -0.0969981649615127 -0.0969981649615127 0.83579270625489 -0.0969981649615127 -0.0969981649615127 0.29307423323887 0.513939072911987 -0.0969981649615127 -0.0969981649615127 -0.0969981649615153 0.931009104048216 -0.0969981649615153 -0.0969981649615127 -0.0969981649615127 -0.0969981649615127 -0.0969981649615127 0.59896225584342 -0.0969981649615127 -0.0969981649615127 -0.0969981649615153 -0.0969981649615153 0.21105105573552 0.423552027692822 -0.0969981649615127 -0.0969981649615153 -0.0969981649615127 0.681974719315293 -0.0969981649615127 -0.0969981649615127 -0.0969981649615153 -0.0969981649615127 0.519598152609757 -0.0969981649615127 -0.0969981649615127 -0.0969981649615127 -0.0969981649615153 -0.0969981649615127 -0.0969981649615153 -0.0969981649615127 -0.0969981649615127 -0.0969981649615127 -0.0969981649615127 -0.0969981649615127 -0.0969981649615127 -0.0969981649615127 -0.0969981649615127 -0.0969981649615127 -0.0969981649615127 0.65184513639687 0.680929893062898 -0.0969981649615127 -0.0969981649615127 -0.0969981649615127 -0.0969981649615153 -0.0969981649615127 0.214263922840397 -0.0969981649615153
"NVEC200_010881_1.1" 4.39805543512452 4.55079065572049 4.63877470486425 4.10179631585958 4.44499010112016 4.46798008115178 4.00201445768141 4.2786451230616 4.58363500228563 4.42024650198113 4.17642886703286 4.23122533396962 4.02741222916164 3.67760702544979 4.11009468037264 4.47465102677136 4.54475651907724 4.15025204964343 4.27530266026997 4.38267539599541 4.63559921155654 4.13188813198444 4.48609099749671 4.60324985526768 4.85316384561179 4.54870839834184 4.38982446071995 4.59122694155044 4.04612471986469 4.25166965004075 4.33621475283222 4.41543850086303 4.22553470959798 4.66243359808852 3.92793260751343 4.09164619736842 4.13972295606869 4.48426947445484 4.41221802800778 4.15151472582681 4.04050388181766 4.30737369516523 3.98606023474252 3.9969491545999 3.87951227362746 4.29224588658959 3.6352677323179 4.29843805994992 4.20903014263473 4.46350033168963 4.16900127670864 4.52804513222428 3.74410338421184 4.37593106148489 4.92108075227453 4.06725958428968 4.77986532483003 4.54586778912902 4.36617835689185 4.1449130872553 4.24247784418513 4.01611878762309 4.66724915360168 4.20988633434344 4.59970008371855 4.14320189482785 4.55788409444551 4.25006660096804 4.34492661946288 4.68631986737268 4.39100241349911 4.29835329753052 3.73740908915457 4.21148281550277 4.07509489346662 4.43823368808212 4.37482375960978 3.90665649129952
"NVEC200_010883_1.1" 0.611253217522251 1.43911653679213 1.61648766383784 -0.0969981649615127 1.39241881869494 1.87574633791852 1.84697674405759 1.41516646226477 -0.0969981649615153 1.22097050168938 1.40578095492954 1.83950687459225 0.87908483736937 0.672574931898953 1.13186812437025 0.642838371023347 0.458695021725163 1.26164673842074 0.841682342518917 2.35201122861322 1.86924967903673 1.11393918178733 0.843171780919442 1.39763790648474 1.08754371287251 0.568529606461443 1.06768300102052 1.27135291132651 1.56938418414987 1.87954032421873 0.490397174597958 2.11626192767646 0.543687696880501 1.06788554603731 0.941239103296726 2.44546332744077 1.03406382877066 1.06645226748786 0.82037287676627 1.36602252410444 0.743344477702173 0.826508573804106 1.66016391635615 -0.0969981649615153 1.85400115165974 1.33506562243587 1.02101150605877 0.681974719315293 1.55109030703276 2.07772935455652 1.47955029006499 1.45525296868807 1.5505531950091 0.504450082270042 1.84968255637472 1.70607265292724 1.46732304263721 2.35490610345793 1.44614588126098 1.13201742843244 0.973185096740575 1.46694084985062 -0.0969981649615127 0.553279984580327 2.4551105882987 1.03606127517778 1.65153843575881 0.496834182422726 0.893858088541258 1.50770653265124 1.5556029153303 1.24888772692164 2.27844322751127 1.78575384025396 1.75881189992656 1.67715770608377 0.214263922840397 1.80397542835961
"NVEC200_010880_1.1" 4.1795622700642 5.21173618680811 4.66930600132488 4.62007883912429 4.58703411917641 4.71331921586014 4.66340341360418 3.70691474546749 4.52708338258377 4.32296937809888 4.27555139287034 3.43957033214245 4.34879621943448 3.75005064871676 3.96287496907337 4.39097506003279 4.54475651907724 3.77965304010528 4.33779169394091 4.79757066626996 4.35810139125567 4.56550804574129 4.51347946277592 4.7921057318089 4.18523590597021 4.07279090384402 4.15143280213236 4.64906203999168 4.15987190870761 4.61697812067947 4.49494771924655 4.38221400216352 4.41420017460324 4.15177919323161 4.59019386702809 3.97821530594432 4.09344968413841 4.40753881878514 4.69273711033868 4.0832520329096 4.68336042408158 4.50675994787059 4.22799976531404 3.95976565684223 4.48383354942352 4.2325667252578 4.16169683068693 4.54587348965885 4.5898664321236 4.83970897355853 4.64571990602588 3.81108397551305 4.16081368470305 4.44161895058092 3.69449265660372 3.94175906765066 3.82814947436533 4.47366996173396 4.36617835689185 4.36617273490822 4.52614011441512 4.35390945193206 4.34411738231135 4.63777561654196 3.68649897670056 4.31476499678948 4.25854309255919 4.51331957756019 4.61327302124533 4.07381817196275 3.45390231551963 4.18857775160465 3.93505567130984 4.27528365260477 3.84856469920786 4.4875791586639 4.4057997075116 4.2990318499174
"NVEC200_010882_1.1" 8.88824741757002 8.53778598966936 8.50272490528577 8.68129070019746 7.84699391444044 8.72382861652073 9.29857523816234 8.5103290034281 9.01042874944065 8.2627390135476 8.17916779515611 8.57613145682634 9.47870830961225 8.3390261165031 9.21324777714995 8.59781845228258 8.20808740442575 8.96814335325537 8.61555459674556 8.62329871494549 8.84829906260549 8.72109301714056 9.27478514267788 8.45039864977977 9.12699329057719 9.57394155271451 8.49766339775022 9.19497138743956 8.95101151428778 9.3449787451893 9.181739345977 8.86375649232211 9.33765243317018 8.9498921512576 9.28671206268923 9.3139861216397 8.4821623561877 9.27477846207043 9.23977421499068 9.44584863104738 8.92631899917722 9.05887555085776 9.52885280638508 9.79339354154635 9.19368796149991 8.55943698009025 8.32166812524274 8.85630487422158 9.15690149065863 8.75151049590875 8.36044681927201 8.74705948633766 9.35660572767865 9.50258713825562 9.21527646194574 9.08807002407743 8.96077400689357 8.64931233050921 8.93400650833241 8.59675877971618 9.43116072802403 9.36391587372319 9.20291584995034 9.35367826846957 9.6248762107214 9.53582201964747 9.2539376833338 8.50113320180346 9.3140895380613 8.84234708550722 9.69609550741008 9.53324953041827 8.1476141585944 9.1219161054481 9.19548977468993 9.75218377354343 7.68988385005996 9.19900603725991
"NVEC200_010877_1.1" -0.0969981649615127 -0.0969981649615153 -0.0969981649615153 -0.0969981649615127 -0.0969981649615153 -0.0969981649615127 -0.0969981649615127 -0.0969981649615127 -0.0969981649615153 -0.0969981649615127 -0.0969981649615127 -0.0969981649615127 -0.0969981649615127 -0.0969981649615153 -0.0969981649615127 -0.0969981649615127 -0.0969981649615127 -0.0969981649615127 -0.0969981649615127 -0.0969981649615127 -0.0969981649615153 0.631958437249788 -0.0969981649615127 -0.0969981649615127 -0.0969981649615127 -0.0969981649615127 -0.0969981649615127 -0.0969981649615127 -0.0969981649615127 -0.0969981649615127 -0.0969981649615153 -0.0969981649615127 -0.0969981649615153 -0.0969981649615127 -0.0969981649615127 -0.0969981649615127 -0.0969981649615127 -0.0969981649615127 -0.0969981649615127 -0.0969981649615127 -0.0969981649615153 -0.0969981649615153 -0.0969981649615127 -0.0969981649615153 -0.0969981649615127 -0.0969981649615153 -0.0969981649615127 -0.0969981649615127 -0.0969981649615127 -0.0969981649615127 -0.0969981649615153 -0.0969981649615127 -0.0969981649615127 -0.0969981649615127 -0.0969981649615127 -0.0969981649615127 -0.0969981649615153 -0.0969981649615127 -0.0969981649615153 -0.0969981649615127 -0.0969981649615127 -0.0969981649615127 -0.0969981649615127 -0.0969981649615127 -0.0969981649615127 -0.0969981649615127 -0.0969981649615127 -0.0969981649615127 -0.0969981649615127 -0.0969981649615127 -0.0969981649615127 -0.0969981649615127 -0.0969981649615127 -0.0969981649615127 -0.0969981649615153 -0.0969981649615127 -0.0969981649615127 -0.0969981649615153
"NVEC200_010878_1.1" -0.0969981649615127 -0.0969981649615153 -0.0969981649615153 -0.0969981649615127 -0.0969981649615153 -0.0969981649615127 -0.0969981649615127 -0.0969981649615127 -0.0969981649615153 -0.0969981649615127 -0.0969981649615127 -0.0969981649615127 -0.0969981649615127 -0.0969981649615153 -0.0969981649615127 -0.0969981649615127 -0.0969981649615127 -0.0969981649615127 -0.0969981649615127 -0.0969981649615127 -0.0969981649615153 -0.0969981649615127 -0.0969981649615127 -0.0969981649615127 -0.0969981649615127 -0.0969981649615127 -0.0969981649615127 -0.0969981649615127 -0.0969981649615127 -0.0969981649615127 -0.0969981649615153 -0.0969981649615127 -0.0969981649615153 -0.0969981649615127 -0.0969981649615127 -0.0969981649615127 -0.0969981649615127 -0.0969981649615127 -0.0969981649615127 -0.0969981649615127 -0.0969981649615153 -0.0969981649615153 -0.0969981649615127 -0.0969981649615153 -0.0969981649615127 -0.0969981649615153 -0.0969981649615127 -0.0969981649615127 -0.0969981649615127 -0.0969981649615127 -0.0969981649615153 -0.0969981649615127 -0.0969981649615127 -0.0969981649615127 -0.0969981649615127 -0.0969981649615127 -0.0969981649615153 -0.0969981649615127 -0.0969981649615153 -0.0969981649615127 -0.0969981649615127 -0.0969981649615127 -0.0969981649615127 -0.0969981649615127 -0.0969981649615127 -0.0969981649615127 -0.0969981649615127 -0.0969981649615127 -0.0969981649615127 -0.0969981649615127 -0.0969981649615127 -0.0969981649615127 -0.0969981649615127 -0.0969981649615127 -0.0969981649615153 -0.0969981649615127 -0.0969981649615127 -0.0969981649615153
"NVEC200_010879_1.1" -0.0969981649615127 1.08362679390192 -0.0969981649615153 -0.0969981649615127 -0.0969981649615153 -0.0969981649615127 -0.0969981649615127 -0.0969981649615127 -0.0969981649615153 -0.0969981649615127 0.447457765109178 -0.0969981649615127 -0.0969981649615127 -0.0969981649615153 -0.0969981649615127 -0.0969981649615127 -0.0969981649615127 -0.0969981649615127 -0.0969981649615127 -0.0969981649615127 -0.0969981649615153 -0.0969981649615127 -0.0969981649615127 -0.0969981649615127 -0.0969981649615127 -0.0969981649615127 -0.0969981649615127 -0.0969981649615127 -0.0969981649615127 -0.0969981649615127 -0.0969981649615153 -0.0969981649615127 -0.0969981649615153 0.599953306133677 -0.0969981649615127 -0.0969981649615127 -0.0969981649615127 -0.0969981649615127 -0.0969981649615127 -0.0969981649615127 -0.0969981649615153 -0.0969981649615153 -0.0969981649615127 -0.0969981649615153 0.398173989037369 0.413539582627104 -0.0969981649615127 -0.0969981649615127 -0.0969981649615127 -0.0969981649615127 -0.0969981649615153 -0.0969981649615127 0.519598152609757 -0.0969981649615127 -0.0969981649615127 -0.0969981649615127 -0.0969981649615153 -0.0969981649615127 -0.0969981649615153 -0.0969981649615127 1.30874924481108 -0.0969981649615127 0.966957365546585 -0.0969981649615127 -0.0969981649615127 -0.0969981649615127 0.572068417945415 -0.0969981649615127 0.481874948479863 -0.0969981649615127 -0.0969981649615127 -0.0969981649615127 -0.0969981649615127 -0.0969981649615127 -0.0969981649615153 -0.0969981649615127 -0.0969981649615127 -0.0969981649615153
"NVEC200_010898_1.1" 4.90558327844371 4.31361374543013 4.57570257744032 4.72501844505257 4.94463919911399 4.32765439613055 4.66340341360418 5.05590326641467 5.67718707195012 5.04633033119732 5.0292642494688 4.96992549289165 5.39497797189824 4.32511320178958 5.17454573381885 5.29081870594599 4.62400443896153 5.0007976349992 4.91066057093924 4.69806547154325 4.84112548850777 4.74157437483208 5.27543813965206 4.38589427072652 5.14767773421363 5.00777709868537 4.986584189554 5.0434254425177 4.77407142543973 4.79867643016317 4.81693639120252 5.26088516962343 4.48326052163968 4.48674963174311 4.70363148978341 4.70450816785144 4.56970620550856 5.01060498246178 5.24448375976741 4.95012616554552 4.94801884404857 4.90015154211587 5.31766821370073 5.09792338863795 5.1453758505 4.62955328749807 4.5123706560418 4.98756811659909 4.6369077282227 4.86317120360498 4.95251853211244 5.00481298093878 4.92368008874822 5.01655762477214 5.22552500448479 5.04691703352808 4.8502048295866 5.02146873509741 5.01152883619257 5.01577483365099 4.84278797771312 5.22968289859598 4.63800458627917 4.8390498294841 4.87595552912327 5.21697646981777 4.99226511683248 4.60084669802626 4.64022717287914 5.24163334740636 5.23594821181958 5.0076327515009 4.92168458629141 4.65691967148916 5.28161798341817 5.07674829508497 4.90580589586087 5.13035858302072
"NVEC200_010899_1.1" 3.67662402955739 3.53535677126757 2.97484146491062 3.0629131051122 3.73658711090522 3.65058790220325 3.35806599598149 3.70691474546749 3.40776271746132 3.14502095068024 3.18261192692763 2.63755858864331 2.94798688185633 2.91156985883066 3.40159433648139 3.99721076223681 3.40599985493766 3.16670192410685 2.88042970743557 3.28378973367539 2.40176548069509 2.69313985596795 3.49097294233843 2.48779819904108 2.90318512256053 2.90908097019344 3.43352354777935 3.14117983668129 3.06842831686619 2.8018001659061 3.23148920269785 2.95166342105943 2.95052490538818 2.87235180165224 3.43121908970795 3.72048780359915 3.12509435778046 3.57873734117941 3.20849164472391 3.43171054628687 3.49595569034273 3.45889654001 3.23144139952846 2.43395259532827 3.10303196057917 2.9417678483452 2.07658339967925 3.45619423690138 3.09043508608848 3.49362276658682 2.77960209446741 3.02914475782427 3.63253636552996 3.26901621974492 3.08708961084439 4.02662714328672 3.57478199530824 3.38355431118242 3.36897868273642 3.51187996193105 2.8286596014905 3.04482688586976 3.40904892473337 2.97392689729932 3.15299183272337 3.59591275727773 2.68968994841074 3.09645964268192 3.47115628015771 2.86729874977522 3.45390231551963 3.46286513748148 3.50832090877057 3.51170193504802 3.42382599356254 3.2067417041464 3.13991442286441 3.48056428327837
"NVEC200_010896_1.1" 6.13484219462144 5.89631614920804 5.81631226407502 5.38383599343727 5.7670782728906 5.72516295423118 5.54352259873559 5.48576500147161 6.35023735878334 5.69093188313223 6.04638451142437 5.93271579365891 6.33104912950892 5.95922050226458 5.94633877590729 5.80890196340767 5.88081892891859 5.84837835945151 6.15425693202136 5.85624245007444 6.1621827623254 5.96356797384592 5.80508197612906 6.03396074454856 6.18861083813908 5.93590329906427 6.08103136855548 6.42992249746561 5.17673127523834 6.4896082680576 5.44929058269052 5.73885277721591 5.76160845978848 5.71744300527626 5.90802019701111 5.74927077005973 6.00820523723448 6.7100126366893 6.80015969891927 5.61416240059381 5.51251326320712 5.65538867787065 6.03778679724975 5.6925426915529 5.61987220787755 5.71538561627838 5.99686228158439 5.41852193568637 6.07855923947454 5.82793500930929 6.09608321346798 5.68742288279779 6.09261359094261 5.70590126464304 5.98224212693727 5.69152474005013 5.41176223624898 5.71761617404981 5.97001614436483 5.84512090895039 5.84512931375098 5.9663364230186 5.66965349781895 6.24810324194692 6.29021710449314 6.44028209643109 5.94531406896554 5.72339303129413 5.94021606673053 6.85906476262363 5.96368315938522 6.08170892958698 5.7321564387811 5.60532114455457 5.85497470876687 5.87384732321906 5.50816876077028 6.05659209775225
"NVEC200_010897_1.1" 1.43978481729034 1.43911653679213 1.84763665828779 1.21817829126828 0.58340267238915 0.694845293698017 1.43827278197036 1.41516646226477 1.21260257779385 1.48356429952899 1.40578095492954 2.29302521519691 1.19618158243307 1.17175390684731 2.09946395495611 1.49274606973315 2.28950169591456 1.94875367368149 1.62193806828322 1.89345101022833 1.63679185592994 1.7628759169049 1.6241056729719 1.61335677190667 1.44370768422572 2.07833177577401 2.32157725159565 2.13282272080906 0.689368600553846 1.64646577172161 1.71556496892709 1.25847399371754 2.62343390982103 1.06788554603731 0.941239103296726 1.52039869018619 2.09538450512017 1.70202696171738 0.433407493636396 1.579297365912 2.21112288065643 1.59979695158078 1.55481943201031 1.56862702843609 1.99923382625794 1.54589073131933 2.67960414431926 1.85296073256172 1.89861418093988 1.9076331096122 1.81969865753463 1.19552327810482 1.28138068746853 1.74545553130511 2.16798497788255 0.900004298428511 1.46732304263721 1.68496306718583 2.02401925395353 1.95129491369504 2.33564068218963 1.99419381848304 2.17122515400645 1.61576620986177 1.40091607886052 2.0982551242145 1.02738805193147 1.72929724289679 0.481874948479863 1.50770653265124 1.18356217499242 1.7388331786817 2.27844322751127 2.35708053588776 2.54433944237925 1.67715770608377 0.876187490742131 1.61620325924192
"NVEC200_010900_1.1" 9.19552763743293 9.11456075338086 9.23684385755618 8.77584503692441 8.79898690989244 8.71178180959424 9.02013122367903 8.83957894611718 8.48892241968446 8.69708018130777 8.96634988441407 8.81643650993388 9.07337632027335 8.78766916329227 9.07192114934827 8.84158872911877 8.77338833134945 9.45964474129544 8.91817441722709 9.17185854044878 9.23437727243442 9.00761475137067 9.16916281314163 9.17266689124164 8.80830189087099 8.64473268704461 8.92700489101363 8.89921917340142 9.11485309110147 8.89885738789359 9.08997194690486 8.5872976837874 9.13234623496474 9.2427053274938 9.1654711665057 9.32257328772366 9.31989358701475 9.3860197189271 9.33003802063462 8.9830623912963 8.64645968467931 9.18664447997104 8.76577937783903 8.9183034819272 8.86330148804628 8.91655122258765 9.36281661078751 9.0507395020075 8.84083998787155 8.94378336394322 8.97794818081795 8.83047794916928 8.92771337107673 9.15861891603189 9.17547379796749 8.83446605977519 8.83167294890678 8.86894476724679 9.13405405499927 8.83538190737776 9.14405494153694 9.19409789417731 9.27333526717101 9.12343005448463 9.08679514698674 9.34909805579997 8.95625060798471 9.19363475416864 9.3742808316114 9.07903016987541 8.87395741437904 9.07944004873645 8.6032728564655 8.98973213696013 8.67933391343221 8.74468669527947 8.66989938606871 8.92249740328124
"NVEC200_010901_1.1" 4.76178993965466 5.83085045566199 5.28461326866853 5.08291282872149 5.6918670503216 5.10998961626172 4.73923565613759 4.48158699072383 5.26597668683076 4.60105232637918 5.44289888868181 5.50621878093264 5.34012709302605 6.70355704663239 5.32153537257116 5.27096742510126 4.79591516685139 5.67425788589103 5.52710177260277 5.30499352009733 5.92316109698331 5.097410111468 5.72313660214811 5.1798793988347 4.88912733990486 5.13432327811681 5.16505929564838 5.32406621198679 5.75211401829619 4.41333372740897 5.19866370674564 4.63504793789585 4.94615145698619 5.64169003081039 4.70899431598683 4.74339003837758 5.59280349080688 5.21226252670171 5.30701393149376 4.70039528665263 5.05038183548059 4.68632921962772 4.6214023096502 4.67033564816846 4.8337388172642 4.69915436111774 5.60851096179575 5.46526174686521 5.1625772900008 5.3541132766363 5.05913265819711 5.05247252515701 5.37127000298963 5.3461500775646 5.56562563318741 4.8384434427921 4.94370243255177 4.97478698993492 5.50525383372142 5.02993924003557 5.40008418734988 5.25266331979247 4.72910226394149 5.02171700997077 6.00493509033385 5.84748659401155 5.60184868158663 5.40755843505312 5.57498364355024 5.55399281232947 5.54058715492633 5.05327904919073 5.89369425372101 4.73756920825311 6.26409366651364 4.44236917874432 4.45225353955607 5.6732066110642
"NVEC200_011244_1.1" 3.11084696426494 3.10993751735789 3.39586149410002 3.75049257955045 3.23051306409111 2.82549797283503 3.87687220803451 3.17269714467803 2.05692661481415 3.35643007125636 3.11283945006586 3.03662684621938 2.44787951795786 3.60133249857142 3.45766664155885 2.84783519447763 3.14449804477402 3.38441348932346 2.70188874088219 3.53513352805104 3.68886866600441 3.25408725782645 2.70455425458658 3.23780647464945 2.50983448797499 3.35777299232449 3.2254082150658 3.29401598530085 4.04612471986469 2.41314425210796 2.99689562209209 3.59797837500243 2.35521806071536 3.08473798667002 3.92793260751343 3.21947198513325 3.89191262566959 3.26749548619114 2.84129306142299 3.37573478957788 3.23792277899005 3.34447472864588 2.92820357404267 3.66859642500519 2.7393974460605 1.89289202830689 3.50225966837731 3.2175330751537 3.64481928290469 3.60913947541578 3.29755180377723 3.7638859787362 2.8907404422081 2.64492775364418 3.48117409902092 3.70478493700811 3.39821883063265 3.7524141357154 3.70223962545635 3.40183169743563 3.27420528974146 3.14767574263666 2.81831899326206 3.39491567078302 2.84584472908812 2.70336703724275 2.80806053015089 2.3841083207606 3.34576511319028 2.98789859051118 4.08505825379488 3.74726764208987 4.1088587793434 3.61394634743551 3.65176994671299 3.14656792250148 3.24642700965179 3.58671582138974
"NVEC200_011245_1.1" 7.59418964076531 8.01454869327743 8.30926421329289 8.01769941622958 7.27768871047695 8.08966318525478 7.81521657697343 7.43451084370373 6.78290655994505 7.63601932649697 8.10827006707998 7.30266840256238 6.99040212777154 7.66005719238027 7.78401747804213 6.98905274139756 7.37497090076711 7.72777484678608 7.4546079098015 7.55316285117855 8.3414096989487 7.31722919751281 7.96638608713931 7.91389323615357 7.16143674986831 7.96682993005012 7.32268396421417 6.99693253082579 7.37385517830133 7.19753134030074 7.67944134575836 7.61794575402602 7.80524202918932 8.18766262156328 7.55832177863089 7.66750390094014 8.10995164146183 7.3883950306106 7.3883480821062 7.58688695783855 7.23390200877052 8.05670613138964 6.89301514888516 7.52651690559976 8.27425744824653 7.09090321057387 7.59304884296033 7.9602869137625 8.42471249102938 8.27557767099708 7.9917455338477 7.58513297116778 7.3053367292989 7.81946227187439 7.46030767997283 7.52046628252723 7.39378188227701 7.87711336523567 8.03437925211199 7.71628884684193 7.12651186932103 7.21804912171263 7.3468839746293 7.18189293197347 7.21011350932942 7.47404717629768 7.78495050764829 7.75667992578529 7.87956830781672 7.36347250066972 7.35018812511282 7.32444958806398 7.62770207681526 7.85664891188939 7.46529782586225 7.00444787166179 7.55206284916486 7.02096420560127
"NVEC200_011247_1.1" 5.42660793842401 5.55844611969482 5.59563486707605 5.43113359886352 5.85396195997278 5.54674585958856 5.57071661380192 5.62728520133729 5.58323608442133 5.16335522284417 5.54848198022384 5.27092346353393 5.41039679832601 5.29106683379313 5.12346095614007 5.56346870629347 5.29116035932872 5.52084655573227 5.25631398225377 5.51986858383819 5.43771972653363 5.03996742161773 5.71358002425237 5.19491999771121 5.43245983729043 5.00777709868537 5.48433300952105 5.51711817038619 5.44704531876337 5.45123623345998 5.3695545086401 5.2424889576503 5.55256484372436 5.66886833735876 5.59169715840777 5.15955080974904 5.8078436282962 5.2491645015443 5.67817267281627 5.56495113651221 5.6462639163937 5.61893367379824 5.74033146510522 5.59890544332136 5.52709379408517 5.69341888447276 5.39141235603037 5.65728145836864 5.52454061728559 5.28406459474054 5.64013250886068 5.56885383179496 5.40316801162401 5.32578480210872 5.72751226919497 5.74259515598327 5.28205790672248 5.31109784039893 5.55528601356388 5.44830233086247 5.60721130314301 5.13271271030991 5.51738345280722 5.46148779877017 5.82413193982929 5.45573213445026 5.30569235867452 5.11855582383648 5.6398853877579 5.56613245405121 5.23594821181958 5.11154982399436 5.30187539343625 5.46188773518573 5.51201134554575 5.55302985273139 5.3419437799873 5.62978883888619
"NVEC200_011246_1.1" 3.53629441596574 3.80355417266482 2.5186360998185 3.0629131051122 3.54097301510093 2.95834547540509 2.92432293760953 3.17269714467803 3.69123380887646 2.59785459538101 2.49830794351758 3.75419305394 3.3825857622255 3.43550318585752 3.15258467533514 2.84783519447763 2.28950169591456 2.83825001098919 2.49808984339126 2.06302106028605 2.40176548069509 3.50902696708151 3.25173600759023 2.95118959093569 3.30174081889488 3.50432038781083 3.50903298112678 3.29401598530085 3.06842831686619 3.2806151332575 2.99689562209209 2.53434554589913 2.74089904540688 2.75315257881103 2.66756933739894 3.11601260108448 2.92824229046729 3.08243526359671 2.5656683533624 2.9079345082768 3.05757748205728 3.011044513422 3.98606023474252 3.41750957297635 3.03727039232234 3.96559853046747 2.55080671309525 3.31778263772773 2.79102276735373 2.99591169354364 3.06169716851629 3.25074315378514 2.79034050546569 3.40564213065347 3.23074798158792 3.4210853223918 3.04533895889733 3.0278741079223 3.16818386048623 2.67368352070506 3.27420528974146 2.93407929951001 3.10148312998821 2.51776746034483 3.242382205427 3.03327675508511 3.51309164451017 3.62787184614502 2.5879334000653 3.29891870087935 2.79675216250475 3.02556052950272 2.46055973408518 3.21904062636689 3.249025815847 2.23469665527778 3.24642700965179 3.48056428327837
"NVEC200_011248_1.1" 6.81565934897645 6.31541141132684 5.88856169651565 6.70754182811531 5.82911393523738 6.33796618639016 6.61350854690001 5.94344735374781 6.39111729595822 6.15910403588705 6.02209591477194 5.98721761370663 7.10221752169475 6.60661589316017 6.26170556030726 6.01442921439754 6.74064917504637 6.49367713768693 5.85527397433205 6.57477577974554 6.95921925685149 6.35965562681722 6.63280067948403 7.20763830614477 5.85956243843231 6.75370339970226 7.43209226424818 6.78493773183726 6.34514448542793 6.92260582962307 6.821302037163 6.12337531921207 6.99882413792625 7.35602903530414 6.29281436149992 6.59034139628559 6.88095005602423 7.68160586367621 7.06464498321621 6.24254518898883 5.83726459803632 6.04311860414039 6.28084483899741 6.67054593830023 5.92996686074559 6.37654417844068 5.73826305968883 6.16530437199039 6.38648390593878 6.01712776123773 6.13411513399023 6.43177290395082 6.91182432503517 6.92216191083697 6.72836190819827 5.9805366177989 6.18047230266672 6.34128078614255 6.18193463170196 6.52226465402999 6.62385422333375 6.52393529203286 6.57034547662143 6.90964200818719 6.46959962534301 7.08047526386283 7.18416707813204 6.64171964895996 7.53158762249811 7.2670033209501 6.604322090649 7.16838683645077 6.37200805904821 6.25271050114938 7.20786513045322 6.5153326043748 6.67132126637732 6.56783609546425
"NVEC200_011250_1.1" 3.60816476704271 4.02962316826332 4.36803493079419 4.06228493309176 4.15680573415217 3.79970187961318 3.69110210753811 3.6416809845754 3.13250765582837 3.65177454510161 3.37371372241908 2.91546877156223 3.66561908628615 4.12171570405958 4.21141969520425 3.61005820374349 3.34493262176909 3.85450457445549 4.106102159839 4.13885460445665 3.34734001108133 3.5848917254907 4.17913256925571 3.47681059332661 3.92758259166483 3.19463872798358 3.54535558018084 3.72891731934621 3.71499261169202 3.01273682198871 3.61016862092008 3.20066985578062 3.50961028361426 3.83702206624646 3.55730962646857 4.09164619736842 3.45289170362577 3.71233525038922 4.09906391578481 3.12720217131085 3.12023115369546 3.22019015002946 3.51033556157251 3.24278721088748 4.18299322067234 2.9417678483452 3.8693322706902 3.84017446793823 4.61357880342836 3.66360481082851 3.18443887613981 3.50151924505848 3.74410338421184 4.03653611269677 3.00951365845026 3.85158476697164 3.45950577859046 4.04590908767537 4.01331981595557 3.40183169743563 3.73045514449447 4.26519106836916 3.33808389019652 3.24093154575753 3.68649897670056 3.21758983355457 4.37818919543002 3.88195400120951 4.09510703778502 3.83745647827806 4.08505825379488 3.69469639307588 4.26395686969634 3.70942173352638 3.78590247317139 3.47488515232332 3.37721627518342 3.68558932410521
"NVEC200_011249_1.1" -0.0969981649615127 -0.0969981649615153 -0.0969981649615153 -0.0969981649615127 -0.0969981649615153 -0.0969981649615127 -0.0969981649615127 -0.0969981649615127 -0.0969981649615153 -0.0969981649615127 -0.0969981649615127 -0.0969981649615127 -0.0969981649615127 -0.0969981649615153 -0.0969981649615127 -0.0969981649615127 -0.0969981649615127 -0.0969981649615127 -0.0969981649615127 -0.0969981649615127 -0.0969981649615153 -0.0969981649615127 -0.0969981649615127 -0.0969981649615127 -0.0969981649615127 -0.0969981649615127 -0.0969981649615127 -0.0969981649615127 -0.0969981649615127 -0.0969981649615127 -0.0969981649615153 -0.0969981649615127 -0.0969981649615153 -0.0969981649615127 -0.0969981649615127 -0.0969981649615127 -0.0969981649615127 -0.0969981649615127 -0.0969981649615127 -0.0969981649615127 -0.0969981649615153 -0.0969981649615153 -0.0969981649615127 -0.0969981649615153 -0.0969981649615127 -0.0969981649615153 -0.0969981649615127 -0.0969981649615127 -0.0969981649615127 -0.0969981649615127 -0.0969981649615153 -0.0969981649615127 -0.0969981649615127 -0.0969981649615127 -0.0969981649615127 -0.0969981649615127 -0.0969981649615153 -0.0969981649615127 -0.0969981649615153 -0.0969981649615127 -0.0969981649615127 -0.0969981649615127 -0.0969981649615127 -0.0969981649615127 -0.0969981649615127 -0.0969981649615127 -0.0969981649615127 -0.0969981649615127 -0.0969981649615127 -0.0969981649615127 -0.0969981649615127 -0.0969981649615127 -0.0969981649615127 -0.0969981649615127 -0.0969981649615153 -0.0969981649615127 -0.0969981649615127 -0.0969981649615153
"NVEC200_010861_1.1" 1.7248306325986 2.16611091736779 2.22180010088609 1.480460560881 2.58630856071588 2.33267445998213 2.64614747623845 2.13712106577867 2.58602619585296 2.35703153491132 2.12573276716354 2.63755858864331 2.76818082067062 2.91156985883066 2.76519416276467 1.12949385506404 1.17180995671597 2.19904945216183 2.38426764132814 1.89345101022833 2.06939798986975 2.54905377504019 2.88314724031923 2.69132722084894 2.7836012441409 3.19463872798358 2.32157725159565 3.2196208587361 2.32209652108847 2.41314425210796 2.07859709184139 2.53434554589913 2.62343390982103 2.48039577864384 3.05727332338901 1.52039869018619 2.09538450512017 2.62101542710586 2.99955034125047 2.2112788644868 2.09113020953787 0.826508573804106 3.04950610616097 2.81326116519894 2.7393974460605 1.89289202830689 1.36542587616375 1.85296073256172 2.41274785353891 2.99591169354364 1.65962606031721 2.32218309761417 3.15578945097074 2.40256710667991 2.84060123089477 2.48296497576203 2.20012470115282 2.24353255018995 1.85586980293789 3.08321645253062 2.18067428496646 2.68326985761624 1.3013432491926 2.22097016258648 2.72698274173984 2.57419349551116 1.65153843575881 2.09353894880755 2.34744064006319 3.77177742815743 1.85110410702111 2.84437175369861 2.8996754565186 1.95114787830933 2.38435535909579 2.34590821086125 2.66407951408238 2.11905368100258
"NVEC200_010863_1.1" 5.57746217000669 6.00673230121833 5.8959259505289 5.90313414914017 6.21290639214274 5.41422952762004 5.67463940833409 5.75615479201836 5.7896337645051 5.70386987389519 5.3655842931748 5.60066176452077 5.63701595485246 5.47329799003625 5.5156445360142 5.44399277675298 5.78061332354001 5.76352099501565 5.71052319853865 5.63195961237982 5.06851442787898 5.51750899275969 5.62845985296459 5.72182383995233 5.73609764411386 5.72787403353875 5.06373757827154 5.60741327017812 5.53400738391901 5.68469663030878 5.5825709060164 5.27904975671684 5.45278662463028 5.54873176460144 5.74532326039344 5.92790844947712 5.39605235217801 5.11080979498678 5.17981473295928 5.62620733243107 6.01112643409187 6.56738003772595 5.81637237761336 5.7697687003364 5.82865441355494 5.82046588472904 5.64908071435408 5.98913750177045 5.6898123884782 5.75455651158981 5.73356227594429 5.40930898910622 5.56385582037197 5.5656326876459 5.6271991335393 6.00561213163126 5.69266288079944 5.66455436551967 5.41102550294657 5.87631957224446 5.37672877647516 5.80261244165809 5.40034460954591 5.08518508828498 5.65537275823418 5.64453018675662 5.36483169382308 5.57278139566122 5.34450718977877 5.33554668526433 5.76528770503416 5.57127837758653 5.25332165392267 5.86580398768727 5.67649082237204 5.79763710417049 5.2680076628765 5.70242667414795
"NVEC200_010857_1.1" 9.46864515231982 9.37673414106573 9.67364472798765 9.56151626577969 9.13319531075138 9.35443698823983 9.53525903529375 9.24992392631297 9.28330747275877 9.38525029850923 9.65532484973059 9.3890994432264 9.78702960879117 9.62272345164445 9.46739304399021 9.43698404961678 9.63043602409144 9.78439903320066 9.66576077296683 9.47523247333811 9.79391698885716 9.59429970380483 9.52657568043285 9.39392702414724 9.25615725440992 9.61485132859529 9.3274090851979 9.16058761936998 9.56441236585512 9.32536167069221 9.71763488900325 9.69651152677809 9.84200661660643 9.69219430312242 9.62585576077181 9.68773011022292 9.54939649145199 9.44401131501895 9.61249746528529 9.89855890007386 9.59137548337922 9.63084073487806 9.63563757466579 9.84273676166212 9.71585094795557 9.46263023118049 9.83114789426875 9.66865467304769 9.56147617958293 9.64302905695103 9.56809743485492 9.69291097357567 9.6566716087318 9.71340030120074 9.50397759907423 9.63340950225815 9.76905015246945 9.57759975920729 10.0116689160828 9.68806489979509 9.71855245931595 9.68463292315261 9.820852745527 9.71526801988089 9.85132297831525 9.29701532070386 9.58659493552178 9.53674614928295 9.75040907900621 9.24004895060889 9.68325485703915 9.72975527436841 9.28312558006755 9.50868852999639 9.61371529966407 9.84029677538494 9.13666595468602 9.59291802582841
"NVEC200_010858_1.1" -0.0969981649615127 -0.0969981649615153 0.553656723728723 0.484217326913198 -0.0969981649615153 -0.0969981649615127 0.865894546961027 0.596730948999973 2.05692661481415 1.48356429952899 0.447457765109178 0.6744167972026 -0.0969981649615127 -0.0969981649615153 -0.0969981649615127 1.12949385506404 -0.0969981649615127 0.736678052939033 1.15102746365581 -0.0969981649615127 2.40176548069509 2.00303747322312 1.15283025088332 0.443507917373721 -0.0969981649615127 1.02222308918669 -0.0969981649615127 -0.0969981649615127 1.56938418414987 -0.0969981649615127 -0.0969981649615153 1.75020267580959 -0.0969981649615153 -0.0969981649615127 1.27069452572882 0.65951541094641 0.576648279544098 -0.0969981649615127 1.77721316597452 0.812525288320932 1.47646765713455 -0.0969981649615153 0.21105105573552 -0.0969981649615153 0.398173989037369 -0.0969981649615153 1.64325875284771 -0.0969981649615127 -0.0969981649615127 1.49208175783705 -0.0969981649615153 0.471701361579014 0.519598152609757 -0.0969981649615127 -0.0969981649615127 2.59836514447636 0.887548617815947 1.84614393543645 1.18734829165141 -0.0969981649615127 0.535130460528955 0.627390136529481 1.57262348274468 0.553279984580327 1.05110767634931 1.03606127517778 -0.0969981649615127 0.496834182422726 -0.0969981649615127 1.14233262583483 -0.0969981649615127 -0.0969981649615127 2.27844322751127 -0.0969981649615127 -0.0969981649615153 1.28903218532693 0.876187490742131 0.837745129465111
"NVEC200_010859_1.1" 3.67662402955739 3.74103280835946 3.15823210928928 3.35219132776315 3.39407813228827 3.48426617863357 3.96149462608832 3.34652142958059 4.20536267681515 3.35643007125636 3.83019448239797 2.63755858864331 3.3825857622255 3.52079916977557 3.92359675722922 3.27871032052512 3.52088717869536 3.52852997553218 3.54219687398279 3.64608901063754 2.78984687910781 3.79113514809789 3.43477925682626 3.72878712769233 3.01361104147267 3.27851045514325 3.80706798709703 3.72891731934621 3.28448338837848 3.70168473284306 3.8640154174485 3.76194496858369 2.84951600172107 4.00296759787666 3.43121908970795 2.88376396084549 3.12509435778046 3.89205908456167 4.20034594065275 3.77243762992649 3.8317090777372 3.61512658271753 4.00618152013657 3.9215983940245 3.72099809599708 3.49265848247009 3.81427919567596 3.54160177822214 3.49966759782468 3.15645266894495 3.59177822441368 3.18059207939613 3.51161300528132 3.85558595443177 3.64404658861999 3.75539620206205 3.26723391338621 2.7302790022006 3.75100117995378 3.56390830479674 3.88904417057174 3.33368846358949 3.82696151624217 3.59887162506047 3.15299183272337 3.72323890450086 2.56073213770858 3.1746157117444 3.05663100350375 3.63070554325659 3.05052544872306 3.64013678472087 1.53269546041657 2.57555322323132 3.65176994671299 3.01812350802131 3.02490678346251 2.95479220363737
"NVEC200_010860_1.1" 10.0697758042267 9.65307718306261 10.0837901244082 9.97255946091986 9.59499649116981 9.34081037960292 10.3177092126233 9.92989971783908 9.71531010682094 9.82566193671846 9.85684055202977 10.2006653010744 10.2684285412009 9.89847975024278 10.2986077723329 9.98742269307503 9.97958904629909 10.2665648647505 9.96076807861639 10.0595631155516 10.0936341555943 9.902042241154 9.91525920797782 9.99664032764076 9.87096135137328 9.84461400301595 10.1496181463149 10.4522021834574 10.3878827023781 10.3800450669022 10.1623561615028 10.133361600244 9.97383773212996 9.87459894455011 10.4187862290397 10.0061696193548 10.1030686171094 10.1715268275572 10.2549363359287 9.90537057186761 10.1007844734604 10.3448214567138 10.0313530054618 10.0197150620669 10.1029602961878 9.49632543444027 10.6720174611447 10.2445327272984 10.04454048945 10.2158000689325 9.8077475003219 9.80862625324599 10.2222325745162 9.97561262831847 10.2366579287199 9.90963088131616 10.1133342434855 10.3854281877174 9.81572274198152 10.0984736215431 10.380417537264 10.3277277844485 9.90151391506497 10.024082995522 10.4182219806833 10.5108464652267 10.0664819772494 10.1376616396603 10.29565084721 10.0501315438182 10.1260476283237 10.1982457063923 9.78169387977628 10.226370206054 9.6980224731066 10.0218827203164 9.89160298655455 9.74967445493052
"NVEC200_010862_1.1" 6.11030132540036 5.74523530479321 6.11137714483099 6.43874695135164 6.07502972665912 5.83292043050563 6.39086657654045 6.03548417552542 6.18644075014481 5.76687461975031 6.17177411968215 5.73205232385929 6.04526100701171 6.00434651435969 5.84486474695311 5.79269038228324 5.92321421729596 6.14526329346387 6.00820431135496 6.06035613760145 5.78931070231002 6.18693238772629 5.89112498803943 6.32906954175416 5.91748219506669 6.01138444877469 6.02425508171859 6.30955411526138 5.95231229168374 6.18672911236268 5.93254407367026 5.85238571999166 6.05038529228857 5.71744300527626 5.95460108992473 5.74927077005973 5.83622159852715 5.89432442081728 6.08366643224376 5.69643854750431 5.82617211849162 6.14857587794881 5.91545173287466 5.79109472375678 5.91357548402858 6.04523756307149 6.02137584128356 6.02665242539469 5.66733003618883 5.89776126831569 5.76340767532999 5.98365240680092 6.10311549060708 5.95115297101684 6.18990853163301 6.08690745830299 6.11074879848964 5.99196328566045 6.01063251186616 5.81323262559382 6.08252292769646 5.89421064502439 5.99206198108412 5.51286148868988 5.86692621420318 5.9084327587658 5.69179290666088 5.73633630437548 5.54323305903558 5.84691384745886 5.78290340842652 5.87280835076276 5.54313196498688 6.2776456744598 5.76036575159791 6.31080400657843 6.09751850083048 5.96113720528526
"NVEC200_011188_1.1" 6.68459097898089 6.7800215237785 6.6748520951856 6.67973643528986 6.47290684166306 6.66453889383418 7.09977011794782 6.85573533265013 6.72806783283728 6.76063970773809 6.82873627925721 6.54645449098788 6.56947726053819 6.552213474037 6.64665626944399 6.49003820264656 6.62153040320158 6.42858125083643 6.59897793728143 6.61147385778067 6.74085311699235 6.84884162167444 6.48933221640353 6.74372514961002 6.61370268739699 6.84456444303852 6.74381819888157 6.60816705165985 6.45397733728864 6.7174000344895 6.64492945409035 6.69268147104172 6.5860072436185 6.34110249076666 6.45339587195741 6.6833865436599 6.45506416184315 6.37929725006962 6.32705109611218 6.96996687829158 6.91927797120957 6.90171504975228 6.38759276039541 6.80005587997527 6.64524570712573 6.75645980064203 6.47624152844461 6.62441122070176 6.65970336479437 6.72290001737221 6.78042952936881 6.66145547480174 6.73652141678063 6.87037026666528 6.73294280425548 6.77969453374984 7.00143544433515 6.60124389469934 6.66056112008789 6.77934759133907 6.49805646405069 6.43138552838628 6.7617808474778 6.61234317953612 6.35177292611955 6.48588996722594 6.49676058446221 6.71711480980485 6.6596116807153 6.40791989383286 6.72576576876416 6.67026416541688 6.43373813633822 6.83314816717592 6.73133662889892 6.77058649117301 6.75019368025846 6.74205484383684
"NVEC200_011189_1.1" 3.11084696426494 1.7240993257014 3.06944882915529 2.70070185840285 1.67291733634546 2.82549797283503 1.65704944456284 2.86500451927158 2.58602619585296 2.98463822097549 2.7021125388535 2.78319518135045 2.66911013209579 2.47185037679471 1.95109747668933 2.02399503314426 3.07098110285801 2.19904945216183 2.49808984339126 2.47734839469839 2.89903127507297 2.00303747322312 2.60621895110369 2.5931488590969 2.65320191614152 2.07833177577401 2.982127304717 2.13282272080906 1.86606972517433 2.25623131316642 2.71660435885517 2.95166342105943 3.04492215319783 2.32187449728962 3.05727332338901 2.88376396084549 2.27196477127909 2.31977066428046 2.92259062986332 2.9079345082768 2.52079155490822 2.47151073913585 2.79575776597614 3.04395056414467 2.25205265432256 3.33132718188774 1.02101150605877 3.10979371393951 1.092357424053 0.906091002732266 2.21482717036492 2.18558633540512 2.56578515829035 1.9398333314704 2.16798497788255 2.48296497576203 2.68376329889714 2.55476674207992 2.02401925395353 3.01008641082256 2.18067428496646 2.1996647317879 2.71006956312692 3.24093154575753 2.4551105882987 2.82191933764428 3.1141097432209 2.24612665424775 2.47269240276771 2.59085976869104 2.65089028501751 2.63711424672945 2.06997043454297 2.57555322323132 1.75881189992656 2.34590821086125 2.55776710036308 2.59661208505154
"NVEC200_011190_1.1" 2.89795242582939 1.7240993257014 1.34110407325967 0.484217326913198 1.39241881869494 1.20316688094352 2.01478437250908 0.596730948999973 1.47426075308527 1.70564191846285 1.81020837652061 2.47555240697672 1.86697599030876 2.91156985883066 1.59886749834781 2.41140672386846 1.64689312059317 1.80518093629623 1.97638001684659 2.06302106028605 1.86924967903673 0.631958437249788 0.843171780919442 1.14389491885179 1.96729155423266 2.07833177577401 1.06768300102052 1.76545532105378 1.19546026458301 1.87954032421873 2.23076186556882 2.26948424059982 1.59733857221568 1.4206439534235 1.53872541910438 2.88376396084549 2.09538450512017 -0.0969981649615127 -0.0969981649615127 1.76506624482396 2.21112288065643 -0.0969981649615153 1.85025292202775 2.43395259532827 1.05905330919535 1.33506562243587 1.8761293394077 1.5573119958288 1.55109030703276 1.22863613818996 2.3256707258038 1.19552327810482 1.77731404066836 1.25446996677066 2.16798497788255 1.48396623466164 1.46732304263721 2.55476674207992 1.44614588126098 1.38434893667109 1.58080327224106 2.53935956643388 1.57262348274468 0.999898871662247 1.91756001969177 0.578019903794316 1.37295637705041 2.3841083207606 1.47575974987679 1.50770653265124 0.680929893062898 2.10390750316278 1.82620060288974 2.57555322323132 2.20439162967377 1.49610785821526 2.18178444923046 1.40028255208404
"NVEC200_011191_1.1" 3.11084696426494 3.45972192399665 3.59982960875103 3.47763655257032 3.46939436711074 3.56982252329292 4.35472164914184 3.07724310149349 3.92804862686995 3.70422445697794 3.6448674333173 3.52488837159949 3.55897272447679 4.41698032237874 4.0383618886122 3.68223482461852 4.1754068304005 3.8905226580867 4.24301293709913 4.06088951609199 3.34734001108133 4.32123486556074 4.45817250469349 4.23128333329835 3.92758259166483 4.07279090384402 3.83668036450441 3.92894138632672 4.31526267381839 3.92665463923747 3.23148920269785 4.7638927591455 3.91153305844325 3.43385753644911 3.92793260751343 3.00455673875009 3.37765747313227 3.83460335749526 4.13362068014566 4.0832520329096 3.79377130490815 3.22019015002946 3.81411038992851 3.9969491545999 3.84148644577484 3.54266112757318 3.81427919567596 3.96909049268938 3.85835466832982 3.86297249957596 3.7591280201678 3.7638859787362 4.07805646520231 4.03653611269677 3.96493034123668 4.67857890185247 3.82814947436533 3.8695800713261 3.75100117995378 4.21166695159187 4.35548534205186 3.57424982829719 4.41479339092486 4.0796535453689 3.74884311634472 4.04910873659388 3.93343864881043 3.78562194083665 3.40982255745476 4.01825813759523 4.02710916780262 4.33316426878203 3.58879389632782 3.66247369856384 4.0217089935192 4.0019480987859 3.98129718158765 4.13376083660588
"NVEC200_011193_1.1" 0.611253217522251 0.610857660270848 0.553656723728723 -0.0969981649615127 -0.0969981649615153 -0.0969981649615127 -0.0969981649615127 -0.0969981649615127 -0.0969981649615153 -0.0969981649615127 -0.0969981649615127 -0.0969981649615127 -0.0969981649615127 -0.0969981649615153 0.437006090061029 -0.0969981649615127 -0.0969981649615127 -0.0969981649615127 0.447375614613134 -0.0969981649615127 -0.0969981649615153 -0.0969981649615127 -0.0969981649615127 0.443507917373721 0.613576681839213 0.568529606461443 0.599813236560941 -0.0969981649615127 -0.0969981649615127 -0.0969981649615127 -0.0969981649615153 0.506696129670085 0.985800015236029 0.599953306133677 -0.0969981649615127 -0.0969981649615127 -0.0969981649615127 1.06645226748786 0.433407493636396 -0.0969981649615127 1.03110581128683 -0.0969981649615153 0.21105105573552 0.805271818902129 0.398173989037369 0.78987360016135 -0.0969981649615127 -0.0969981649615127 -0.0969981649615127 -0.0969981649615127 0.384828649784705 -0.0969981649615127 -0.0969981649615127 0.504450082270042 -0.0969981649615127 -0.0969981649615127 0.477680604427882 0.395100024786138 -0.0969981649615153 0.437086652949918 0.535130460528955 -0.0969981649615127 -0.0969981649615127 0.999898871662247 -0.0969981649615127 0.578019903794316 0.572068417945415 -0.0969981649615127 -0.0969981649615127 -0.0969981649615127 -0.0969981649615127 -0.0969981649615127 -0.0969981649615127 -0.0969981649615127 -0.0969981649615153 0.756432860846267 -0.0969981649615127 -0.0969981649615153
"NVEC200_011426_1.1" 4.72750846862974 4.9368906760973 5.08619456852631 4.69949044025465 4.77688848772281 4.47700002169225 5.03934560574973 4.8108813710452 4.71601532069688 4.80350799151079 4.9789507271414 5.05843583133922 4.83360096138292 5.63900620271077 5.10842420357891 4.76790296608158 5.21052350464538 4.82808079457069 4.95119887678241 4.67718289431996 4.66681429342419 5.04403199460454 4.64862107665423 4.52778872847527 5.10720402066714 5.1920855166848 5.07987435077111 4.22356146286864 5.06435844014639 4.69015664315953 4.79268473811631 4.74619093159258 4.87543757771557 4.93648005456496 4.43733176087215 4.67623538845608 4.09344968413841 4.14932726700187 4.66937332647466 4.70943618179695 4.8404792356386 5.18286503772451 4.81326432545959 4.46335698904876 5.06714882048248 5.41602134645396 5.21406689261898 5.50612180079934 5.02539172171107 5.19441786849867 4.68783185545736 5.03450829123749 5.40658053501537 5.69799337434909 4.44916270795709 4.73010153050753 4.77986532483003 5.22575695338897 4.95285572554913 4.9217286673589 4.89357564427989 4.85725390452723 4.90676996678254 4.4429602563038 5.01283817610435 4.57698286415565 5.0446157295911 5.15756911127246 4.64022717287914 4.22870910962083 4.95437374148538 4.87216579250429 4.61660950416678 5.15778239715918 4.31588543194826 5.53870341261231 5.35215003944355 4.72810126683738
"NVEC200_011427_1.1" -0.0969981649615127 0.610857660270848 0.553656723728723 0.484217326913198 -0.0969981649615153 0.694845293698017 0.463332492544558 -0.0969981649615127 -0.0969981649615153 0.899703066587724 0.84180734987864 -0.0969981649615127 1.19618158243307 -0.0969981649615153 -0.0969981649615127 -0.0969981649615127 1.17180995671597 0.379238839073206 0.447375614613134 0.896641648954737 1.63679185592994 1.47459120802803 0.448354580476634 1.14389491885179 1.08754371287251 0.568529606461443 0.29307423323887 0.941790648497001 -0.0969981649615127 0.56939067642322 0.490397174597958 1.52518782609597 0.985800015236029 1.70387185641778 1.27069452572882 -0.0969981649615127 0.576648279544098 -0.0969981649615127 0.82037287676627 0.812525288320932 0.383512728199457 1.59979695158078 -0.0969981649615127 -0.0969981649615153 1.51060186862788 1.08807120743463 1.02101150605877 0.955322576759871 0.793388115847836 0.490024515677629 -0.0969981649615153 0.471701361579014 -0.0969981649615127 -0.0969981649615127 -0.0969981649615127 1.89850319135236 0.477680604427882 1.5034831291743 0.871752182528609 0.437086652949918 -0.0969981649615127 1.10739294762058 -0.0969981649615127 0.999898871662247 0.588371195665689 1.03606127517778 -0.0969981649615127 0.496834182422726 0.893858088541258 1.79899457068124 0.680929893062898 0.50132330949554 0.66697218213455 -0.0969981649615127 -0.0969981649615153 0.756432860846267 0.470143595508177 0.837745129465111
"NVEC200_011429_1.1" 1.7248306325986 1.08362679390192 1.84763665828779 -0.0969981649615127 1.04389165502869 -0.0969981649615127 1.1802852623703 1.0632236928314 0.892736370293958 1.48356429952899 2.2609006058137 0.6744167972026 0.472063806566609 1.17175390684731 0.437006090061029 1.12949385506404 -0.0969981649615127 1.80518093629623 1.15102746365581 0.896641648954737 -0.0969981649615153 1.47459120802803 1.15283025088332 0.443507917373721 1.44370768422572 1.36685718167331 1.70361117543345 -0.0969981649615127 1.19546026458301 -0.0969981649615127 -0.0969981649615153 0.506696129670085 1.59733857221568 1.4206439534235 0.941239103296726 1.52039869018619 -0.0969981649615127 1.41896023801574 1.12519171333984 1.36602252410444 1.03110581128683 0.826508573804106 0.680451080582213 1.75380656635973 1.69249473634032 0.413539582627104 1.02101150605877 0.344436875017685 1.3398804475749 1.22863613818996 0.745394833787595 1.45525296868807 2.14568818567309 0.92766034499202 1.18243331927246 0.900004298428511 -0.0969981649615153 1.05321494156244 0.467206623718648 0.437086652949918 0.535130460528955 1.10739294762058 0.53091480823503 0.999898871662247 1.40091607886052 0.578019903794316 1.65153843575881 0.916286238704059 0.481874948479863 1.79899457068124 1.5556029153303 -0.0969981649615127 1.16381950758064 1.59891345505649 1.1107539376324 1.04717165576845 1.86259108067956 0.444789464114098
"NVEC200_011430_1.1" 5.04158790496604 5.09160000318815 4.81296275041147 4.62007883912429 5.2091706247207 4.85639261253465 4.55863786131202 5.17595803240722 4.71601532069688 4.94099145685575 4.4554429019032 4.84277425405055 5.08489081916323 4.96560720750811 4.95836479396725 5.11942864498498 4.48939794892312 4.86256369169476 5.02901038228274 5.13851774803518 4.69736826458976 4.77434862800826 4.95421724805768 4.89870431871427 5.32947118825402 4.79642581232171 4.36970876658502 4.75820949347199 4.45553202433642 4.5843390065937 4.61044823584004 4.86355819194695 4.70184909512392 4.96027606607616 5.12616294417393 4.51415676000688 4.7295288785077 4.48426947445484 4.90765908726266 4.93083252773982 4.61972998356793 4.85906410509494 4.88969473506143 4.75140652394936 4.69047509338615 4.94054140658618 5.12351258349213 5.07611054201737 4.8713400543093 4.99645526586302 4.78802866442904 4.78603478527628 5.01549244525017 5.10029649496893 4.81106877063505 5.00569928045448 4.75563551182632 5.05484273112018 4.74885280422312 4.68086203852571 5.37672877647516 5.10741638853225 4.60815492154144 4.50875104139314 4.34101941459006 4.93071717377799 4.77691867584444 4.68336599289467 4.839447786242 5.06096285303876 5.35849325890943 4.96387536750889 4.82532428340206 5.05247084971601 4.89303562742138 4.64809757150161 4.75759357416129 5.11269863337122
"NVEC200_011428_1.1" -0.0969981649615127 -0.0969981649615153 -0.0969981649615153 -0.0969981649615127 -0.0969981649615153 -0.0969981649615127 -0.0969981649615127 -0.0969981649615127 -0.0969981649615153 -0.0969981649615127 -0.0969981649615127 -0.0969981649615127 -0.0969981649615127 -0.0969981649615153 -0.0969981649615127 -0.0969981649615127 -0.0969981649615127 -0.0969981649615127 -0.0969981649615127 -0.0969981649615127 -0.0969981649615153 -0.0969981649615127 -0.0969981649615127 -0.0969981649615127 -0.0969981649615127 -0.0969981649615127 -0.0969981649615127 -0.0969981649615127 -0.0969981649615127 -0.0969981649615127 -0.0969981649615153 -0.0969981649615127 -0.0969981649615153 -0.0969981649615127 -0.0969981649615127 -0.0969981649615127 -0.0969981649615127 -0.0969981649615127 -0.0969981649615127 -0.0969981649615127 -0.0969981649615153 -0.0969981649615153 -0.0969981649615127 -0.0969981649615153 -0.0969981649615127 -0.0969981649615153 -0.0969981649615127 -0.0969981649615127 -0.0969981649615127 -0.0969981649615127 -0.0969981649615153 -0.0969981649615127 -0.0969981649615127 -0.0969981649615127 -0.0969981649615127 -0.0969981649615127 -0.0969981649615153 -0.0969981649615127 -0.0969981649615153 -0.0969981649615127 -0.0969981649615127 -0.0969981649615127 -0.0969981649615127 -0.0969981649615127 -0.0969981649615127 -0.0969981649615127 -0.0969981649615127 -0.0969981649615127 -0.0969981649615127 -0.0969981649615127 -0.0969981649615127 -0.0969981649615127 -0.0969981649615127 -0.0969981649615127 -0.0969981649615153 -0.0969981649615127 -0.0969981649615127 -0.0969981649615153
"NVEC200_011159_1.1" 5.85363293333621 5.72921922608377 5.85666821286527 5.69928843829693 5.65862321473153 5.76198368151962 5.74794608942879 5.86018370886866 6.28352234323886 5.80339766683212 6.14580716702117 6.06678854103478 6.14079561241034 5.88072463578223 6.10398233174821 6.03246251772664 5.45905478681504 5.78281421774524 5.97909356005817 5.73596602940924 5.89853418584099 5.57444910146591 6.16598412274466 6.06175914260611 6.2687358862403 6.0714023543875 6.29880252553984 6.38807724256234 6.07338960354549 6.55844263025339 5.74305058038748 5.85238571999166 5.9318597970915 5.74894067189617 5.93149863237774 5.73187832531556 6.05724769711515 6.32817346985018 6.43489888024964 5.79576337700537 5.98611232979686 6.03326229683094 6.24671099346353 6.33198892724624 5.95867970720984 6.05388397515393 5.79839328088645 5.87035855341715 5.75523077259433 5.87485931433918 5.93057089277764 6.13042442260675 5.76242810521638 5.67891740604626 6.3400627596758 5.83961280837946 5.6139820668471 6.21502003908421 5.92822309205254 5.91689524767809 6.378346262469 6.08771843462266 5.9330882384084 6.26817500447615 6.21491649097559 6.15422314810382 6.23671043489233 5.89481435145118 6.1422851878397 6.45052132140732 5.47143916494934 6.37688861091906 5.99095529023511 5.78043292090648 6.04087533671192 6.02354835264672 5.91577762859358 6.04732584851781
"NVEC200_011161_1.1" 3.74198137706134 2.64724317982221 2.37783896142607 2.98052482953207 3.39407813228827 3.19216099457025 2.74495341436141 2.97502316656049 3.69123380887646 2.35703153491132 3.54243725067393 3.25212082198207 3.44380909287671 2.77934929572413 2.47039319024106 2.96820407172541 2.15365958530878 3.04414188067586 1.97638001684659 2.97922182873032 3.18433154087558 3.25408725782645 3.64750551626531 3.47681059332661 2.17165666820549 3.75913236692525 3.80706798709703 3.67425626457203 3.18049657471893 3.97781341063688 3.61016862092008 2.65052480141954 2.74089904540688 3.26983257796606 2.66756933739894 2.26376456251198 2.81873205913569 3.17793064397972 2.92259062986332 3.25681370522258 3.29335365433265 2.93400175472325 3.19684365612921 3.24278721088748 3.6346921144262 3.08363360500303 2.40937354237801 2.57414030153409 3.33826135286074 3.36804521144402 3.12437295726481 3.02914475782427 3.15578945097074 3.26901621974492 4.35820963637321 3.54133773543624 3.62914043669547 2.95903047802484 3.59947506918525 3.45790488069574 3.48760370061045 2.1996647317879 2.81831899326206 3.24093154575753 2.4551105882987 2.70336703724275 2.68968994841074 3.38649666044501 2.05867807731379 2.98789859051118 3.76878852231975 3.26071906478692 3.2358599236779 3.21904062636689 3.42382599356254 3.52301321440108 3.40814144241596 3.10525564948573
"NVEC200_011163_1.1" 4.13159229254804 4.5138710946376 4.0806342243781 3.59304128678362 3.6742835987555 3.72707054805118 4.00201445768141 3.76932602080811 4.24096129678601 3.7548342292886 3.7405047780965 3.8890308799449 4.31642421427843 3.67760702544979 3.92359675722922 3.93947809504863 3.46458682938848 4.3955649825658 3.43193628552469 4.13885460445665 4.57106675762491 4.02699893671735 3.54505966680394 3.58293775683647 3.68216916693488 4.33028581902963 3.64913899250464 3.43220074203797 3.28448338837848 2.91112019994165 3.8640154174485 2.75804148049512 4.30398549155234 4.41001307495421 4.18396144238425 4.70450816785144 4.04564291302953 4.1957007835617 3.74397435326498 3.77243762992649 3.9742073127442 4.27649975387032 4.21076328825588 4.43654106385478 4.32755089902346 4.32118452487641 4.16169683068693 4.02947113189846 3.89751517921989 4.43246773793429 3.83604485832825 4.21365124442423 4.07805646520231 3.94889613723015 3.16070618077913 3.94175906765066 3.96123743581283 3.62488494395307 4.09113390843751 3.70960179619438 4.31879100491661 4.17065739385638 4.15061192024277 4.25080961273908 4.34101941459006 3.89535508939536 3.93343864881043 4.25006660096804 4.34492661946288 3.77177742815743 4.24612516301474 3.84699018922799 3.806344020627 3.61394634743551 4.07509489346662 3.93237186312187 3.55354227034376 4.20215743623495
"NVEC200_011162_1.1" 5.89732000524148 5.85262956933105 5.94666119205337 5.79881064404496 5.73691404789968 5.83292043050563 5.55718367936518 6.22555642631133 5.52666851488755 5.59696376294132 6.10146249410705 6.53621636307643 5.88893635313264 6.22373396008208 5.66601897030414 5.93242633156528 5.80349044322605 6.13027854253364 5.24004554609522 6.17581967605653 5.78931070231002 5.59294045430476 5.77144515004405 6.09800959963721 6.35516928127455 5.89662821099199 5.51212770648623 5.84865334439545 5.9835474942613 5.80289135891905 5.73033840016095 5.77769831641979 6.14932255974053 6.17712019424814 5.59169715840777 6.10046078451847 5.76420178428109 5.64976639050832 6.01117696069581 6.00395255509873 5.69852978394782 6.70126706795973 5.81637237761336 6.28766334927928 6.06150240665021 5.94654116996971 5.94654905768759 6.28375748060572 5.7972510846719 6.27542113307577 5.98224825948404 5.78521248566645 5.78868942388856 6.26418247473749 5.96179277085969 6.26339562788116 5.88364224447895 5.99196328566045 6.12604075818975 6.24634162318848 5.89583605481389 6.33659887165521 5.62563584908613 5.68697497088997 5.76502373052238 5.52727700961977 5.86565643933983 6.0889541977806 6.21580223287734 5.11493230725912 5.93245452256183 5.82469228561139 6.0202697342002 6.35350173015825 6.11921183797583 5.72748202147158 5.68903236220408 5.8482842795309
"NVEC200_011160_1.1" 3.00502551360813 -0.0969981649615153 -0.0969981649615153 3.31178838784299 -0.0969981649615153 -0.0969981649615127 -0.0969981649615127 3.19305776792399 -0.0969981649615153 -0.0969981649615127 2.20553030060324 -0.0969981649615127 2.82147209656284 3.66858941249839 1.48885601942989 -0.0969981649615127 3.39658170533874 -0.0969981649615127 3.41597854831909 -0.0969981649615127 3.29555658827047 -0.0969981649615127 4.33825048468871 5.18741929862019 -0.0969981649615127 -0.0969981649615127 4.7301682071716 -0.0969981649615127 -0.0969981649615127 -0.0969981649615127 -0.0969981649615153 -0.0969981649615127 -0.0969981649615153 4.91133872825151 -0.0969981649615127 -0.0969981649615127 -0.0969981649615127 -0.0969981649615127 1.29918511493722 -0.0969981649615127 -0.0969981649615153 -0.0969981649615153 -0.0969981649615127 4.67332480990586 4.11238503098089 -0.0969981649615153 3.88073843306094 -0.0969981649615127 -0.0969981649615127 -0.0969981649615127 2.56219902022559 -0.0969981649615127 3.30181351749853 3.09222035983369 -0.0969981649615127 3.70231036063532 -0.0969981649615153 1.47890806921949 1.56676136314786 -0.0969981649615127 -0.0969981649615127 -0.0969981649615127 2.84947511329003 2.66201024915509 -0.0969981649615127 1.79040656950435 -0.0969981649615127 -0.0969981649615127 -0.0969981649615127 -0.0969981649615127 2.99029430715661 -0.0969981649615127 -0.0969981649615127 -0.0969981649615127 -0.0969981649615153 2.47757196109847 -0.0969981649615127 -0.0969981649615153
"NVEC200_011325_1.1" 2.16691837681077 3.29540460206801 3.06944882915529 2.89314510394743 3.04600406101479 3.19216099457025 3.83262379885386 3.34652142958059 3.05462631395181 3.06705713432296 1.81020837652061 3.8890308799449 2.56273126314758 3.14441236229502 2.35702619219542 3.07929896629747 3.81911931727403 2.83825001098919 3.11260634829211 3.21346132932452 3.26813682004243 2.54905377504019 2.88314724031923 2.37414414095253 3.11618243953495 3.10558847596624 2.5532622348478 2.87647787601542 3.38147630671089 2.41314425210796 2.07859709184139 3.34560747977068 2.95052490538818 2.62321054717928 2.96926633489705 2.44546332744077 2.70022139837345 2.98016791972924 3.44699826875572 2.64926342497976 3.34673334528908 3.08418077065721 3.08777499976784 2.32119775325482 3.10303196057917 2.86523572184961 2.07658339967925 3.10979371393951 3.49966759782468 3.30090434458813 3.45215269972023 2.56179506555556 2.8907404422081 3.47127921181046 2.54314171900592 3.14556092838925 2.87584910027848 3.0278741079223 2.84786256087141 3.15281769634211 2.47556420811374 2.37948714367181 3.71938333787136 2.7638014574994 2.95565485724532 2.70336703724275 3.58117265947132 2.24612665424775 3.05663100350375 3.29891870087935 3.05052544872306 2.93780872254384 3.33251151717995 2.35708053588776 2.93928722063718 2.94934179094096 2.50152102452751 3.10525564948573
"NVEC200_011321_1.1" 5.77774619884079 6.18169927620302 5.81631226407502 6.1207010284154 5.35531826289124 5.50391209041608 5.8624085440694 5.61033596006092 5.59703808419829 5.71669286815605 5.73420435256814 5.76749482790052 5.71359113318665 6.03366495853937 5.76933204319257 5.72595853223575 6.03375940459763 5.9285205833926 5.65024219500452 5.96725858820793 5.84495583306542 5.61119779545651 5.91185716810633 5.8442535306728 5.97320712237325 6.03569204116997 5.99171968918678 5.81114506599785 5.96801442390228 6.00137022252821 6.25892705353092 6.12765186170763 5.9318597970915 6.16549581610505 5.93149863237774 5.97301958901049 5.9313665229461 5.49148113323063 5.5042191352772 6.03138507661524 5.73902058570934 5.63118797957599 5.47031432932936 5.4726064434644 5.71757805791884 5.68230880590551 5.60109771956883 5.75886076657299 5.56158459606958 5.52375772377736 5.66142383038021 6.1671666834066 6.18448709979751 6.0701535287599 5.58770744343525 6.03663717296441 5.77934209607815 5.8660094874619 6.01063251186616 5.75846734509197 5.73803414190232 5.3639146473091 5.88410962261875 6.04205035677956 6.02643713651494 5.9084327587658 5.59631521215645 6.195895588586 5.79185429823697 5.60436715980036 6.19180312791503 5.8489509018489 5.99095529023511 5.19124455157446 5.56894701276977 6.14385667113028 6.18493866549734 5.99044260745776
"NVEC200_011323_1.1" 4.69067203019713 4.90459524319044 4.60758328922258 4.79899918184531 4.58703411917641 4.78662877795474 4.61197141099623 3.57335730817989 4.90540354326354 4.38854403733097 4.30713448850175 4.23122533396962 4.38045775601781 4.27688854164169 4.27522038717155 4.20748550526286 4.51734274258064 4.44484481905742 4.80403243826272 4.21282150379744 3.5617870079414 4.48858926448425 4.17913256925571 4.60324985526768 4.44377068593463 3.92446902274042 4.84805136855365 4.14534031056133 4.45553202433642 4.5843390065937 3.90983376472486 3.70933316324137 3.57434883452069 4.00296759787666 4.18396144238425 4.19680509443708 3.99619750810347 3.89205908456167 4.78258295407012 4.18447185608241 4.61972998356793 4.55900849270024 4.15778271426574 4.06855898527472 4.12085481410591 3.96559853046747 4.5123706560418 4.6648546884612 4.17755842517367 4.86317120360498 3.7980989782175 4.47040987988489 4.51554055259118 4.53486211106759 3.74323423207187 4.32354496062101 4.51704015737527 4.23248278384325 4.33453178571701 3.92384111205543 3.98584499252524 4.43748673317231 3.71938333787136 3.98580499687421 3.74884311634472 3.7829218030368 4.21634959153337 4.38768934923663 3.74390976044894 4.22870910962083 4.24612516301474 4.52604278374241 3.87213476440073 4.27528365260477 4.22433342489625 4.46311738763722 4.34316811002346 4.41884113456474
"NVEC200_011324_1.1" 4.988714450565 4.55079065572049 4.81296275041147 5.04179728821242 4.51775956527975 4.9550938729316 4.78449168625812 4.23508157646834 4.09297201573428 4.42024650198113 3.99440190865995 4.96992549289165 5.24824952113792 5.02520789475847 5.03408197565946 4.6999870193181 4.64948170732167 4.46886754153629 4.86895016452262 4.645614984051 4.94663325420859 4.08039655290071 4.59265685810706 4.62825372963767 4.52058674965452 4.29043649376792 4.30762200827764 4.90785429873051 4.84381438442509 5.08194442839077 5.01860185678957 4.68434810954045 5.03653578560783 4.75841388704965 4.70363148978341 5.07930691124296 4.66770781163739 5.08640349808258 4.32519593346729 4.7880299562621 4.43490159375546 4.47990851897587 4.98402135910526 5.51167044683503 4.79365404935867 4.74083263368469 4.73620173687284 5.03251848626695 4.61357880342836 4.6638329594745 4.86345919163117 4.73799622924005 4.45123192206203 5.03795240402343 4.7165894874416 4.35670546867754 4.42785294508963 4.56915255711588 5.05100876465005 4.17867607475985 5.1448402011934 4.7304346488548 5.02444535750435 5.21494125209265 4.16929434256636 4.79235879478312 4.71765574749015 5.05798349522908 4.44003031507748 4.72153538663481 4.02710916780262 5.02902361099502 5.12426779153573 4.95842927012753 4.70262695678861 5.469530333926 4.93794974539433 4.98262814227982
"NVEC200_011322_1.1" -0.0969981649615127 -0.0969981649615153 -0.0969981649615153 -0.0969981649615127 -0.0969981649615153 -0.0969981649615127 -0.0969981649615127 -0.0969981649615127 -0.0969981649615153 -0.0969981649615127 -0.0969981649615127 -0.0969981649615127 -0.0969981649615127 -0.0969981649615153 -0.0969981649615127 -0.0969981649615127 -0.0969981649615127 -0.0969981649615127 -0.0969981649615127 -0.0969981649615127 -0.0969981649615153 -0.0969981649615127 -0.0969981649615127 -0.0969981649615127 -0.0969981649615127 -0.0969981649615127 -0.0969981649615127 -0.0969981649615127 -0.0969981649615127 -0.0969981649615127 -0.0969981649615153 -0.0969981649615127 -0.0969981649615153 -0.0969981649615127 -0.0969981649615127 -0.0969981649615127 -0.0969981649615127 -0.0969981649615127 -0.0969981649615127 -0.0969981649615127 -0.0969981649615153 -0.0969981649615153 -0.0969981649615127 -0.0969981649615153 -0.0969981649615127 -0.0969981649615153 -0.0969981649615127 -0.0969981649615127 -0.0969981649615127 -0.0969981649615127 -0.0969981649615153 -0.0969981649615127 -0.0969981649615127 -0.0969981649615127 -0.0969981649615127 -0.0969981649615127 -0.0969981649615153 -0.0969981649615127 -0.0969981649615153 -0.0969981649615127 -0.0969981649615127 -0.0969981649615127 -0.0969981649615127 -0.0969981649615127 -0.0969981649615127 -0.0969981649615127 -0.0969981649615127 -0.0969981649615127 -0.0969981649615127 -0.0969981649615127 -0.0969981649615127 -0.0969981649615127 -0.0969981649615127 -0.0969981649615127 -0.0969981649615153 -0.0969981649615127 -0.0969981649615127 -0.0969981649615153
"NVEC200_011180_1.1" 5.25811772896273 5.21173618680811 5.06338639976953 5.47692968591764 5.39449266266157 5.31860030322311 5.74794608942879 5.24347060144372 6.17728242372446 6.0154330629399 5.90905049800684 5.56081377990265 5.52815148871312 5.91263729281189 6.0039649564013 5.31372181032128 5.59639034131735 5.70404321777909 5.57441416490045 5.3168158148373 5.62419934280142 5.86049664057016 5.39806388881291 5.6503888811827 5.81446361239795 5.89662821099199 5.9380869693241 5.82375648848398 5.9041536906182 5.93819667379169 5.15802431933312 6.14756177992176 5.56854369867336 5.61860103434114 5.53151222802425 5.28410454775049 5.23487071342107 5.66632776333436 5.82284063860948 5.36383681127188 5.36508379356933 5.28845914338273 5.58177416400633 5.43245519222191 5.65318149282894 5.22714494790402 5.58474207300528 5.52721518811778 5.71194975449869 5.44819993292122 5.14619531921376 5.71249868746586 6.00572723730631 5.65141921184351 5.64012640095083 5.82783644206978 5.53076142688483 5.9031321889002 6.04036155712743 6.1895135364833 5.56082768478499 5.44693062241502 5.58023281060411 5.51286148868988 5.50091624469239 5.57869947292595 5.69179290666088 5.65687533883694 5.26014027278875 5.76489214999738 5.81750237949299 5.76219880889646 5.50216237727144 5.79138468957186 5.74397633834431 5.92847416389302 5.87761650437405 5.70242667414795
"NVEC200_011181_1.1" 3.74198137706134 3.86347824730097 3.32091795040949 3.75049257955045 3.39407813228827 2.82549797283503 3.87687220803451 3.34652142958059 3.74180881937818 3.7548342292886 3.95506879765251 3.43957033214245 3.18158969132258 4.00814357253931 4.07467407027119 3.534079613714 3.28116580908619 3.70070443582711 3.48811968170341 3.84527550432908 3.4937859053771 3.50902696708151 3.49097294233843 3.68179011367557 3.92758259166483 3.87143459226535 3.92203642065821 3.29401598530085 3.38147630671089 3.92665463923747 3.90983376472486 4.04274064358833 3.44182965483844 3.50936858307286 3.97388505761141 3.00455673875009 3.29828300160613 3.43149346250239 3.27191548298557 3.53753980643122 3.90471683943779 3.66365716020652 3.51033556157251 3.24278721088748 3.4448526968071 3.54266112757318 3.57029597871207 3.58248141213329 3.39409408107401 3.86297249957596 2.99617436892546 3.3176407214018 3.07273505247981 3.26901621974492 3.83603904124014 3.9848170723997 3.33421240669224 3.66865926771499 3.48882522942652 3.61412546185295 3.19543030991933 3.84301811589636 2.81831899326206 2.04601136024569 3.05769477489267 2.93146512017158 3.36646029498982 3.92781058784213 2.79400624486919 3.9002752172518 3.53929757884137 3.52440793085714 4.21408746328718 3.21904062636689 3.42382599356254 3.74216331595555 3.96058420645502 3.42440823125978
"NVEC200_011182_1.1" 1.7248306325986 1.96196721360196 2.37783896142607 0.897377665999084 2.10949181962785 2.33267445998213 1.65704944456284 1.41516646226477 0.892736370293958 1.89805084951645 2.12573276716354 0.6744167972026 2.32308748089024 0.672574931898953 2.57549717475466 2.57200430306587 1.83629053571477 1.64572507318518 1.81001670874017 2.47734839469839 2.06939798986975 2.20886723650014 1.15283025088332 2.48779819904108 1.44370768422572 1.36685718167331 2.62290041217167 1.76545532105378 1.19546026458301 1.64646577172161 0.490397174597958 1.75020267580959 1.82723509275162 2.14376012791807 2.77529890141965 2.05583921592765 2.27196477127909 3.35182352406784 2.66351200636309 1.11565669365963 1.47646765713455 1.13263899852132 2.16859489043563 1.9178982097978 1.51060186862788 1.08807120743463 2.40937354237801 1.5573119958288 2.04531380962948 1.71476783158182 1.27374839195742 1.19552327810482 2.14568818567309 1.9398333314704 2.01759441984288 1.2213321378985 2.04881643210405 1.29584440702293 1.44614588126098 1.38434893667109 2.18067428496646 2.37948714367181 0.966957365546585 2.37698768895935 2.72698274173984 3.21758983355457 2.68968994841074 2.83284157091047 2.9742893398571 1.14233262583483 0.680929893062898 0.922994192481487 2.62224239310383 0.437026655494604 1.99873611710445 1.83799932101425 1.86259108067956 1.80397542835961
"NVEC200_011183_1.1" 1.9627423849472 1.96196721360196 1.00045171051708 0.897377665999084 -0.0969981649615153 1.20316688094352 1.65704944456284 1.41516646226477 1.21260257779385 1.22097050168938 0.84180734987864 1.54493127423119 0.472063806566609 1.83621980985786 1.38418180694913 1.49274606973315 1.17180995671597 -0.0969981649615127 1.15102746365581 1.21729433498973 1.0160369244342 0.631958437249788 1.15283025088332 1.96698048317033 1.44370768422572 2.07833177577401 1.25479738854778 0.941790648497001 1.56938418414987 1.64646577172161 2.23076186556882 0.506696129670085 2.02548274075663 1.06788554603731 1.95998429147028 1.52039869018619 0.576648279544098 0.59896225584342 0.82037287676627 1.76506624482396 1.27090439951292 0.437422086833984 2.01818673158656 1.56862702843609 1.30242219777562 0.413539582627104 2.55080671309525 1.38314906719186 1.55109030703276 1.49208175783705 1.27374839195742 2.44695790948395 1.28138068746853 1.5207495717167 1.84968255637472 0.900004298428511 1.46732304263721 1.05321494156244 1.66550436933268 1.13201742843244 1.58080327224106 2.53935956643388 1.80087705900707 1.84686833691016 1.40091607886052 -0.0969981649615127 0.572068417945415 0.496834182422726 0.893858088541258 2.04123467422876 1.5556029153303 1.7388331786817 1.16381950758064 1.78575384025396 0.629734826841978 0.39192437342981 1.19269238831304 1.40028255208404
"NVEC200_011312_1.1" 1.7248306325986 1.7240993257014 2.37783896142607 1.21817829126828 2.44418945017191 0.694845293698017 1.65704944456284 0.596730948999973 2.2084699414098 -0.0969981649615127 1.40578095492954 1.17435949059874 0.87908483736937 0.672574931898953 1.78570539112441 0.642838371023347 2.91165376687944 1.64572507318518 1.81001670874017 1.21729433498973 1.0160369244342 -0.0969981649615127 2.38682309267398 1.14389491885179 2.17165666820549 1.64483278487112 1.42040603543252 1.76545532105378 1.19546026458301 1.3683422458235 0.490397174597958 2.11626192767646 0.985800015236029 1.70387185641778 1.27069452572882 1.52039869018619 1.66019499722219 2.14171992827318 2.22464636171412 1.92962034087252 1.96024459718496 1.78668523615148 1.85025292202775 0.423552027692822 2.7393974460605 2.60777515343886 1.36542587616375 2.20678213134141 0.793388115847836 2.22986942816991 2.3256707258038 1.86614890011617 0.519598152609757 0.504450082270042 1.18243331927246 2.06826130666607 1.8797594908363 1.68496306718583 1.18734829165141 1.38434893667109 1.30874924481108 1.75452096190934 1.99790242937721 2.22097016258648 1.40091607886052 1.03606127517778 1.88493462602066 1.72929724289679 1.21395045917704 0.65184513639687 1.18356217499242 1.24888772692164 1.16381950758064 1.38422447140716 1.47086945432537 0.756432860846267 1.85120329421762 1.14626004919082
"NVEC200_011314_1.1" -0.0969981649615127 -0.0969981649615153 -0.0969981649615153 -0.0969981649615127 -0.0969981649615153 -0.0969981649615127 -0.0969981649615127 -0.0969981649615127 -0.0969981649615153 -0.0969981649615127 -0.0969981649615127 -0.0969981649615127 -0.0969981649615127 -0.0969981649615153 -0.0969981649615127 -0.0969981649615127 -0.0969981649615127 -0.0969981649615127 -0.0969981649615127 -0.0969981649615127 -0.0969981649615153 -0.0969981649615127 -0.0969981649615127 -0.0969981649615127 -0.0969981649615127 -0.0969981649615127 -0.0969981649615127 -0.0969981649615127 -0.0969981649615127 -0.0969981649615127 -0.0969981649615153 -0.0969981649615127 -0.0969981649615153 -0.0969981649615127 -0.0969981649615127 -0.0969981649615127 -0.0969981649615127 -0.0969981649615127 -0.0969981649615127 -0.0969981649615127 -0.0969981649615153 -0.0969981649615153 0.21105105573552 -0.0969981649615153 -0.0969981649615127 -0.0969981649615153 -0.0969981649615127 -0.0969981649615127 -0.0969981649615127 -0.0969981649615127 -0.0969981649615153 -0.0969981649615127 -0.0969981649615127 -0.0969981649615127 -0.0969981649615127 -0.0969981649615127 -0.0969981649615153 -0.0969981649615127 -0.0969981649615153 -0.0969981649615127 -0.0969981649615127 -0.0969981649615127 -0.0969981649615127 -0.0969981649615127 -0.0969981649615127 0.578019903794316 -0.0969981649615127 -0.0969981649615127 -0.0969981649615127 -0.0969981649615127 -0.0969981649615127 -0.0969981649615127 -0.0969981649615127 -0.0969981649615127 -0.0969981649615153 -0.0969981649615127 -0.0969981649615127 -0.0969981649615153
"NVEC200_011316_1.1" 6.20605530138921 6.34824791025706 6.06620268741979 6.43874695135164 6.57873694163608 6.46683895260733 6.56324178700404 6.65548821088294 6.42177927533311 6.26279919545642 6.40857782985955 6.59658285799988 6.46259798055945 6.45803591932651 6.25402301972714 6.56830920563229 6.42162853939953 6.32051454712834 6.40831935586591 6.34161074709497 6.24724708922829 6.56959245710413 6.40409920501229 6.59945584848767 6.46614528359841 6.44255309091324 6.5473841297474 6.32737676409253 6.11629613911913 6.07369891518864 6.14859655130479 6.58728973998031 6.53812280365639 6.26688983970022 6.25366414914654 6.38267852315022 6.21684876143719 5.74639752757482 6.06588266161033 6.56321799761195 6.34862610617174 6.22333057863795 6.40285139887804 6.41675248358064 6.27626352452808 6.45080140869735 6.36571284434872 6.25243330590184 6.46489499766632 6.37670953012337 6.23747513266841 6.49078146661191 6.77643708814329 6.65880339845639 6.51165784123295 6.1544669732601 6.46471058308998 6.44638922370556 6.73517110982225 6.38295327749935 6.53851183288985 6.461645926791 6.37545367609749 6.59655481352007 6.33154474502417 6.32455473160687 6.40582043974581 6.21451563118862 6.45470596164518 6.06823601340074 6.71662893102043 6.23683496856021 6.46605494685141 6.57881292357044 6.54524109735956 6.46042053433194 6.43815297908569 6.49863676993012
"NVEC200_011308_1.1" 4.1795622700642 3.60722312710931 3.83345688920722 4.14025437582991 3.90881713156049 3.48426617863357 4.15358993449457 3.82914895710205 4.638053240619 4.10620791017909 3.69347844462805 4.07025009852784 4.44176956560282 3.67760702544979 4.39493426188886 3.99721076223681 3.6272965674282 3.8905226580867 3.91438804890286 3.28378973367539 3.62672665384407 3.91388180567919 4.07268264941511 4.05809188381619 3.68216916693488 4.07279090384402 3.89414177448112 4.49988013056129 4.26530257798982 4.44585571258133 3.61016862092008 3.27495801334534 4.00843141994805 3.43385753644911 3.92793260751343 3.11601260108448 3.29828300160613 3.89205908456167 3.74397435326498 4.0832520329096 4.00773638187801 3.88447828177617 4.026026029491 3.9969491545999 4.18299322067234 3.27327550433654 3.8693322706902 3.73531597037902 4.14538482727042 3.95319439534205 4.04488065876097 3.38157323940597 3.79680989449209 3.85558595443177 3.69449265660372 4.32354496062101 3.82814947436533 3.66865926771499 3.54521069805563 3.88346307182058 3.48760370061045 3.84301811589636 4.02068327830748 3.72040278189364 3.80860436804279 4.14320189482785 4.21634959153337 3.62787184614502 3.13452569427513 4.12731762850592 3.83783263237796 4.29835329753052 4.21408746328718 3.92365913676235 3.96627142275056 4.22201487121698 3.87462391254196 4.20215743623495
"NVEC200_011310_1.1" 3.46065514336231 2.77755241803079 3.66187788746027 3.35219132776315 4.24518096301103 3.56982252329292 2.64614747623845 4.04634562807315 2.88498905077503 3.7548342292886 3.24916512016031 3.34888785468482 3.61328111514171 3.52079916977557 3.84167889636489 4.51473674364203 3.72639372432492 3.27966056785499 3.24892947130403 3.41492830684183 4.01420261169685 3.25408725782645 3.18516958900845 3.42066817964007 3.68216916693488 3.81637593214049 3.39423314682667 3.49662716740921 3.38147630671089 3.35988965873327 3.81669406766522 3.90916355392452 3.86052873138165 3.89448441036958 3.88046819797561 3.00455673875009 3.59252359421756 2.87009434798276 3.39096543725268 2.9079345082768 3.63118006292237 3.88447828177617 3.3620879771903 3.04395056414467 3.3396613450145 3.33132718188774 2.90711481768962 3.10979371393951 3.54969181964853 3.49362276658682 3.83604485832825 3.66458879499971 3.37961915396162 3.19476170075904 2.16798497788255 3.4210853223918 3.04533895889733 3.66865926771499 3.65177215622619 3.28269062239351 3.83809387551593 3.33368846358949 3.92707152131849 3.24093154575753 2.11982352509554 2.93146512017158 3.51309164451017 3.09645964268192 2.5879334000653 2.59085976869104 2.9292115377304 3.46286513748148 2.46055973408518 3.75489001775569 3.65176994671299 3.08377468337532 3.43841759502273 3.53461614289901
"NVEC200_011311_1.1" 1.0841968208587 0.610857660270848 -0.0969981649615153 -0.0969981649615127 1.04389165502869 -0.0969981649615127 0.865894546961027 -0.0969981649615127 -0.0969981649615153 -0.0969981649615127 -0.0969981649615127 -0.0969981649615127 0.87908483736937 -0.0969981649615153 -0.0969981649615127 0.642838371023347 0.858872129221603 0.379238839073206 -0.0969981649615127 0.896641648954737 -0.0969981649615153 -0.0969981649615127 0.448354580476634 -0.0969981649615127 -0.0969981649615127 -0.0969981649615127 0.85263200586961 0.513939072911987 -0.0969981649615127 -0.0969981649615127 -0.0969981649615153 0.506696129670085 0.543687696880501 -0.0969981649615127 -0.0969981649615127 0.65951541094641 1.03406382877066 0.59896225584342 -0.0969981649615127 0.812525288320932 -0.0969981649615153 -0.0969981649615153 0.464758143685654 0.423552027692822 0.398173989037369 -0.0969981649615153 -0.0969981649615127 0.681974719315293 0.793388115847836 -0.0969981649615127 0.745394833787595 0.471701361579014 0.950196194468616 0.504450082270042 -0.0969981649615127 0.900004298428511 -0.0969981649615153 0.395100024786138 -0.0969981649615153 0.437086652949918 -0.0969981649615127 0.627390136529481 -0.0969981649615127 -0.0969981649615127 -0.0969981649615127 0.578019903794316 1.02738805193147 0.496834182422726 0.893858088541258 -0.0969981649615127 -0.0969981649615127 0.922994192481487 0.66697218213455 -0.0969981649615127 0.629734826841978 0.756432860846267 -0.0969981649615127 -0.0969981649615153
"NVEC200_011313_1.1" -0.0969981649615127 0.610857660270848 -0.0969981649615153 -0.0969981649615127 -0.0969981649615153 -0.0969981649615127 -0.0969981649615127 -0.0969981649615127 -0.0969981649615153 0.485765995087468 0.447457765109178 -0.0969981649615127 -0.0969981649615127 -0.0969981649615153 -0.0969981649615127 -0.0969981649615127 -0.0969981649615127 -0.0969981649615127 0.447375614613134 -0.0969981649615127 -0.0969981649615153 -0.0969981649615127 -0.0969981649615127 -0.0969981649615127 -0.0969981649615127 -0.0969981649615127 0.29307423323887 -0.0969981649615127 -0.0969981649615127 -0.0969981649615127 0.490397174597958 -0.0969981649615127 0.543687696880501 -0.0969981649615127 -0.0969981649615127 -0.0969981649615127 -0.0969981649615127 -0.0969981649615127 -0.0969981649615127 0.428281417060267 0.383512728199457 -0.0969981649615153 -0.0969981649615127 -0.0969981649615153 0.398173989037369 -0.0969981649615153 -0.0969981649615127 -0.0969981649615127 -0.0969981649615127 -0.0969981649615127 -0.0969981649615153 -0.0969981649615127 -0.0969981649615127 -0.0969981649615127 0.464509813717641 0.485966670188653 -0.0969981649615153 -0.0969981649615127 -0.0969981649615153 -0.0969981649615127 -0.0969981649615127 -0.0969981649615127 -0.0969981649615127 -0.0969981649615127 -0.0969981649615127 -0.0969981649615127 -0.0969981649615127 -0.0969981649615127 -0.0969981649615127 -0.0969981649615127 -0.0969981649615127 -0.0969981649615127 -0.0969981649615127 -0.0969981649615127 -0.0969981649615153 -0.0969981649615127 0.49961839891284 -0.0969981649615153
"NVEC200_011315_1.1" 2.77843325632957 2.16611091736779 1.34110407325967 2.47857850301458 1.90765594599443 2.82549797283503 2.01478437250908 3.17269714467803 2.34559718326964 2.59785459538101 3.03952034462796 2.63755858864331 2.56273126314758 2.77934929572413 3.15258467533514 2.84783519447763 2.99351577802331 2.91019530682869 3.48811968170341 2.21474012973246 2.54304649723544 2.38896433197294 2.79661251525798 2.37414414095253 3.2119428729816 3.19463872798358 1.94024053414097 2.66848600452169 2.50542984965846 2.25623131316642 2.71660435885517 1.75020267580959 2.19975030436433 2.75315257881103 2.5511414518379 1.52039869018619 2.27196477127909 2.98016791972924 2.84129306142299 2.7407381294993 2.99207885449162 1.78668523615148 2.79575776597614 3.66859642500519 2.81982678368995 2.51062169090048 3.19262234361516 2.20678213134141 2.79102276735373 1.49208175783705 2.09475331580495 3.38157323940597 2.98460565241098 2.94588152325044 1.65962167782133 2.48296497576203 3.1231582135954 3.48497978921016 2.84786256087141 2.2341938805466 2.72028747935922 2.93407929951001 3.10148312998821 2.7638014574994 1.91756001969177 2.0982551242145 2.80806053015089 3.09645964268192 2.8869620451916 3.09919018375272 3.36313258961151 2.39500547058648 2.06997043454297 3.08304392522849 3.33907168479232 3.14656792250148 3.17629939567487 2.59661208505154
"NVEC200_011309_1.1" 5.64735884832704 3.29540460206801 2.5186360998185 3.41627697506433 4.51775956527975 4.55447916712727 2.54007381633652 5.05590326641467 5.91613713439331 2.4824621904644 4.5376213270137 4.23122533396962 5.80975191579606 4.00814357253931 5.33283835840099 4.55373871124306 2.41364660400643 4.12023035796648 3.64462561913576 3.93542327254857 4.06194720600671 3.25408725782645 5.10586678318977 2.69132722084894 6.10377273042359 4.98299049204703 5.12502280125211 5.82375648848398 1.19546026458301 5.93819667379169 2.90937930790236 2.40798454174407 5.10387066460701 2.14376012791807 4.93031093653485 4.43037863362101 3.83679998530979 6.04123882532003 6.16108716810636 5.16351906467753 5.24369820664335 4.72827666964185 6.28427231034161 5.80164067267594 5.27941047214552 5.37247341423188 3.92236151920429 4.60659031109225 2.41274785353891 3.36804521144402 4.95251853211244 4.21365124442423 4.45123192206203 3.40695825763499 5.61415498324351 4.02662714328672 3.78091121339245 1.29584440702293 3.59947506918525 2.09966754513149 5.85797405694408 4.3963032261034 4.41479339092486 6.15415547921726 5.2438270766451 6.03655601546044 5.9060349659694 4.0572341503018 4.58580567666639 6.48166663943283 4.08505825379488 5.7749159448928 1.82620060288974 3.56372971488596 5.83963114848316 4.38714046515528 4.52345237147126 5.28026429557009
"NVEC200_010913_1.1" 5.18948968309537 5.46482761291936 4.99271514050442 4.97952706786836 5.35531826289124 5.01733230159088 5.20470576906262 5.30796457484956 5.437427661272 4.85080658882253 5.19036435688193 4.87562800485474 5.3636369683905 4.838468221658 5.22388332705668 5.03924725400805 5.08253689904035 5.15682080554831 4.86895016452262 4.95672467899273 4.92097083682581 4.48858926448425 5.52460241188781 5.01702379390664 5.28612500975616 5.21355265550877 5.12502280125211 5.16734402845399 4.87746098094839 5.21582293309347 4.97616030108806 5.10669612538099 5.14707567392967 4.98693903374894 4.78321491469399 5.02321898596002 4.31126423879647 5.22700727669584 5.45040636632084 5.00650564200796 5.36508379356933 5.1758551967714 5.64730258414022 5.22871920374981 5.1453758505 5.52950652065068 4.98081104107284 5.14595882470456 4.72662465176284 4.93135187654107 5.27609700769457 4.89956700634488 5.10180986328597 5.23607325693498 5.06223555473647 5.18255693173891 4.8502048295866 4.65870615338868 4.77266430023644 5.05265930879947 5.42931179124246 5.08166859119448 5.23440636061207 5.23547642434362 5.36819495829063 5.45573213445026 4.80566155501788 4.78652646846012 4.71819371131205 5.35809995779821 5.10201955213633 5.2815958063143 4.72206430518822 5.07056531667207 4.86299528011226 5.10863977406953 4.94850715727917 5.03981428840633
"NVEC200_010912_1.1" 5.16586851533154 5.14086131005677 4.9436013484229 5.13995671834646 5.29448695708079 5.01733230159088 5.55718367936518 5.46705748271933 5.98073234304915 5.14449845787786 5.54848198022384 5.27092346353393 5.79807653950132 4.90343779337082 5.55473290332713 5.14519516121216 5.35449646466354 5.28412909880319 5.5215533552489 5.47548254699062 5.45570426090732 5.30963091194538 5.48364381605121 5.19491999771121 5.58332695324467 5.77194893148556 5.52127486855641 5.87312782927756 5.40151617451802 5.84483178039245 5.61058802298014 5.38348143541155 5.45278662463028 5.43714210863516 5.22447982550938 5.21066976196448 5.31771131703316 5.54619532466026 5.59381613213361 5.55238148710184 5.51251326320712 5.63118797957599 5.72219940799883 5.7697687003364 5.41504834490995 5.27230092931493 5.29417032132422 5.47389194432995 5.08995410110484 5.36846521462689 5.28983418615739 5.29774951049154 5.40316801162401 5.17944036954718 5.51938633703912 5.69152474005013 5.62739714853292 5.44299063299894 5.26757682406159 5.70154084202932 5.72407048755057 5.15757311690013 5.11212919231714 5.78774668833415 5.34819732090461 5.62835197453497 4.88860618040891 5.23256657017972 5.2944813127559 5.86277309217198 5.35849325890943 5.57127837758653 5.69628108421881 5.79138468957186 5.69366045128054 5.5645734184425 5.59136305464541 5.725848691131
"NVEC200_010914_1.1" 4.65718001736681 4.26999659473841 3.77850038395243 4.44680172483693 4.06266159244793 3.86885124158897 4.61197141099623 3.26222562519971 4.58363500228563 4.06668948379367 4.1063493223015 4.01233657854244 4.61146777482174 3.75005064871676 4.14466645320067 4.55373871124306 4.40216122766226 4.51574526909911 4.106102159839 4.61865688179037 3.80565677773883 4.08039655290071 4.03537932662603 3.90281492988484 4.69643756429344 3.81637593214049 4.19781002051745 4.49988013056129 4.10411905297101 5.0344074559206 4.36938930129063 4.86355819194695 4.44914353976171 4.72712461878759 4.3324489520518 4.38659160572431 4.18455805902344 4.24062998995854 4.26412107159027 4.72221897950477 4.19402848798371 3.96413865197941 4.70507485850232 4.46335698904876 4.75326358182684 4.10524908687371 4.36691976305278 4.19678642783415 4.49091608467016 4.40075292679778 4.10827537819355 3.94406533166204 4.23908014599671 3.90299530026411 3.74323423207187 3.80429198159091 3.57478199530824 4.31743819885406 4.12852164270065 3.88346307182058 4.49358597855497 4.06949225942893 4.15061192024277 4.69820385432555 4.59970008371855 4.73307312772635 4.37818919543002 4.3544947595484 4.37732945842506 4.27685214918955 3.9667346645948 4.29835329753052 3.2358599236779 4.30615628817302 3.57971740118342 4.77276202857968 3.89659890274408 4.2990318499174
"NVEC200_011019_1.1" 6.46022700429621 5.54020212179122 5.39102866170768 6.27557127493062 6.13408760996569 5.93318567588642 6.03830365003433 6.13364824559714 5.77756383799462 5.23641019445109 5.0292642494688 5.67720050027405 5.95351265285066 5.31514484983569 5.15771766299723 5.26754613647408 5.92321421729596 5.66298388260964 5.38025113503377 5.78528625732375 5.81740153199304 5.90557464351057 6.44734505455458 6.41059929986779 5.58332695324467 5.51959979070728 6.49262996552894 5.78558659224743 5.30590656766733 6.08540885277113 5.86436716027042 5.52719230394434 5.56854369867336 5.85406315209415 5.51606534311557 6.01676282804285 6.13925412868551 6.89704238101273 6.32705109611218 5.7414291282234 5.28530524284442 5.12476916530635 5.42619202496857 6.24193261950482 5.36231338864998 5.42673928121346 5.00559651584039 5.54800461163976 6.15326555555672 5.71641851359625 5.73356227594429 5.74931364741373 6.10311549060708 6.88814983561504 5.35661786477968 4.73010153050753 5.58677177671938 5.24033563145607 5.60917970646655 5.47572247118154 6.01531422924558 5.84913837938009 5.66965349781895 6.21746208465774 5.65537275823418 6.37390738066677 6.53159004694811 5.7744836452405 7.05970946765762 6.1480590816497 6.29362346867807 6.5121565202262 5.32555292479667 5.54188590538591 6.25263498927903 5.86453831684469 5.8720815706234 5.26435686353835
"NVEC200_011022_1.1" 3.20656590719768 4.26999659473841 3.83345688920722 3.59304128678362 4.01318078457359 3.29624070188474 3.00628366739424 3.34652142958059 3.58443250725376 3.59734561563004 3.31278304720096 3.25212082198207 3.50253972581051 2.63377699244516 3.00985623676965 3.27871032052512 3.2144496542955 3.57353793158912 3.82995031310229 3.35084854226445 2.40176548069509 4.08039655290071 3.99708580333002 3.98254145240107 3.01361104147267 4.02502475409948 3.1329584500773 2.97021283936506 3.38147630671089 2.68351223750164 3.66463711901733 3.47730431619582 2.84951600172107 3.77717572229663 3.21865399043104 3.64815903884924 3.45289170362577 3.43149346250239 3.5009359607781 3.81515334989187 3.90471683943779 3.51287500673056 3.64475910797756 3.41750957297635 3.16592618164695 3.85120618070257 3.75704166767192 3.73531597037902 3.49966759782468 3.76672977471649 4.04488065876097 3.7638859787362 3.57334125424739 3.59190886986035 2.74809902988069 3.80429198159091 2.5771921574397 3.0278741079223 3.3051026510686 3.56390830479674 3.19543030991933 3.57424982829719 4.06530568194329 2.97392689729932 3.55309533458468 3.38100095841052 3.70839391751236 3.68239439553533 2.9742893398571 3.9002752172518 3.36313258961151 3.52440793085714 3.42309261329913 2.57555322323132 2.81926315583206 2.8010828375462 3.28025259799473 3.30507999915602
"NVEC200_011016_1.1" 3.86443261714697 3.6756787646902 3.66187788746027 3.79937618354523 3.85366050302449 2.95834547540509 3.47782565490673 3.99503443754287 4.4682242604537 3.42053425239339 3.99440190865995 3.68173352292714 4.24941602528538 3.81902985084493 4.17842912234117 3.61005820374349 4.27697973404887 3.92566337986271 3.99415589098014 4.02026784687656 4.35810139125567 2.69313985596795 4.03537932662603 3.17131199484908 3.61368868732292 3.87143459226535 3.74595493656889 3.72891731934621 4.15987190870761 3.2806151332575 2.90937930790236 3.59797837500243 3.86052873138165 3.50936858307286 3.55730962646857 3.11601260108448 3.99619750810347 3.17793064397972 3.44699826875572 4.0115983013481 4.16460280107486 3.88447828177617 4.15778271426574 3.71396581481371 3.87951227362746 3.85120618070257 3.43085533336413 4.05873949539976 4.29952447784096 3.76672977471649 4.01210711099645 4.47040987988489 4.07805646520231 3.47127921181046 4.22726809866368 3.65233342185079 3.73207371521615 3.33003592927401 3.54521069805563 3.70960179619438 4.24247784418513 4.01611878762309 3.71938333787136 3.59887162506047 4.21417961304842 3.84023344947219 3.93343864881043 3.57120756682909 3.58651526652544 4.07381817196275 4.19440874322658 3.58343247633903 2.8996754565186 3.40165493049138 4.31588543194826 4.13177746621562 3.34561365744796 3.36597749869202
"NVEC200_011017_1.1" -0.0969981649615127 -0.0969981649615153 0.553656723728723 -0.0969981649615127 -0.0969981649615153 -0.0969981649615127 0.463332492544558 -0.0969981649615127 -0.0969981649615153 -0.0969981649615127 -0.0969981649615127 -0.0969981649615127 -0.0969981649615127 -0.0969981649615153 -0.0969981649615127 -0.0969981649615127 -0.0969981649615127 -0.0969981649615127 0.447375614613134 -0.0969981649615127 -0.0969981649615153 -0.0969981649615127 -0.0969981649615127 -0.0969981649615127 -0.0969981649615127 -0.0969981649615127 -0.0969981649615127 -0.0969981649615127 -0.0969981649615127 -0.0969981649615127 0.490397174597958 -0.0969981649615127 -0.0969981649615153 -0.0969981649615127 -0.0969981649615127 -0.0969981649615127 -0.0969981649615127 -0.0969981649615127 -0.0969981649615127 0.428281417060267 -0.0969981649615153 -0.0969981649615153 -0.0969981649615127 -0.0969981649615153 -0.0969981649615127 -0.0969981649615153 1.02101150605877 -0.0969981649615127 -0.0969981649615127 -0.0969981649615127 -0.0969981649615153 -0.0969981649615127 0.519598152609757 -0.0969981649615127 -0.0969981649615127 1.2213321378985 -0.0969981649615153 -0.0969981649615127 0.467206623718648 -0.0969981649615127 -0.0969981649615127 -0.0969981649615127 -0.0969981649615127 -0.0969981649615127 -0.0969981649615127 -0.0969981649615127 -0.0969981649615127 -0.0969981649615127 -0.0969981649615127 0.65184513639687 -0.0969981649615127 0.922994192481487 -0.0969981649615127 0.825904617161347 -0.0969981649615153 -0.0969981649615127 0.214263922840397 0.444789464114098
"NVEC200_011020_1.1" 2.34574858045951 2.5039846591163 2.76469666172805 2.06416862920026 2.83438885363585 2.51629699382935 1.43827278197036 2.13712106577867 1.21260257779385 2.06779215442917 2.49830794351758 2.63755858864331 2.56273126314758 1.54190780222491 3.08298478464377 2.41140672386846 2.73252086117108 2.59800384592245 2.96204465651923 3.21346132932452 2.89903127507297 1.47459120802803 1.40762654896999 1.96698048317033 2.65320191614152 1.36685718167331 2.04543187578338 1.5394544116572 2.94691584756877 2.68351223750164 2.07859709184139 2.26948424059982 1.59733857221568 3.18025165214946 2.8755399820862 2.60681673603348 2.27196477127909 2.87009434798276 2.22464636171412 2.55159371459356 2.21112288065643 1.38504469485546 2.54378831247928 2.32119775325482 2.25205265432256 2.29416764438938 2.67960414431926 2.93140975303677 2.41274785353891 2.60866550714575 2.3256707258038 2.03469073266225 1.77731404066836 1.25446996677066 1.65962167782133 2.06826130666607 1.8797594908363 2.24353255018995 1.44614588126098 2.09966754513149 2.00703657389513 1.46694084985062 1.57262348274468 3.24093154575753 2.84584472908812 2.82191933764428 2.26204704692919 2.51003753413086 2.69464609880249 1.79899457068124 1.85110410702111 0.922994192481487 1.82620060288974 2.47044845074271 2.20439162967377 2.1141908029851 1.67189620976263 1.80397542835961
"NVEC200_011021_1.1" 3.46065514336231 2.64724317982221 3.72136723509539 3.64745685487853 3.31461237464831 3.07998482829798 3.00628366739424 3.94183078816971 3.13250765582837 3.59734561563004 3.37371372241908 3.34888785468482 4.10527157563218 3.75005064871676 3.40159433648139 3.68223482461852 3.81911931727403 2.97872256424507 2.70188874088219 2.97922182873032 2.67171775202375 3.34416647091142 3.37630777868895 3.23780647464945 3.30174081889488 3.19463872798358 3.03417628100231 3.36476218963672 3.06842831686619 2.91112019994165 2.71660435885517 3.86174049953254 3.04492215319783 2.9824496710041 3.43121908970795 3.49162042774811 3.03002321824834 2.87009434798276 2.75513926316474 3.25681370522258 3.12023115369546 3.45889654001 3.04950610616097 3.36158737634951 3.16592618164695 3.54266112757318 2.55080671309525 2.9933543842428 3.02120395804862 3.36804521144402 3.50021173988739 3.3176407214018 3.30879879190222 3.03369935209388 2.84060123089477 3.21952987171717 3.62914043669547 3.0278741079223 3.16818386048623 3.34349067859825 3.34890073876798 2.81411806429546 3.60313226499841 3.39491567078302 1.68224245681082 1.89688768437747 2.91745115049927 3.62787184614502 3.20842922972182 3.29891870087935 1.85110410702111 3.18651174999408 3.02065257862463 2.93288036916369 3.57971740118342 3.6147050004224 3.43841759502273 2.95479220363737
"NVEC200_011018_1.1" 1.43978481729034 -0.0969981649615153 -0.0969981649615153 0.897377665999084 -0.0969981649615153 1.48235803017192 -0.0969981649615127 0.596730948999973 -0.0969981649615153 -0.0969981649615127 -0.0969981649615127 -0.0969981649615127 1.03427615664507 -0.0969981649615153 0.437006090061029 -0.0969981649615127 0.458695021725163 -0.0969981649615127 -0.0969981649615127 -0.0969981649615127 0.681906618577592 -0.0969981649615127 0.84455272683929 0.443507917373721 -0.0969981649615127 0.568529606461443 1.06768300102052 0.513939072911987 -0.0969981649615127 1.3683422458235 -0.0969981649615153 0.506696129670085 -0.0969981649615153 0.599953306133677 -0.0969981649615127 0.65951541094641 -0.0969981649615127 0.59896225584342 -0.0969981649615127 0.428281417060267 0.908373659397786 -0.0969981649615153 1.31780182812083 0.4161041116818 1.05134483783294 -0.0969981649615153 -0.0969981649615127 0.52574035334805 -0.0969981649615127 0.490024515677629 -0.0969981649615153 1.03367175758391 -0.0969981649615127 0.92766034499202 0.86767549326885 0.485966670188653 0.462910697665498 -0.0969981649615127 -0.0969981649615153 -0.0969981649615127 -0.0969981649615127 -0.0969981649615127 0.528367010016244 -0.0969981649615127 -0.0969981649615127 0.578019903794316 -0.0969981649615127 -0.0969981649615127 -0.0969981649615127 -0.0969981649615127 0.680929893062898 -0.0969981649615127 -0.0969981649615127 -0.0969981649615127 0.89543293039386 0.419037697202894 0.710810766420334 0.832576105604859
"NVEC200_010920_1.1" 2.64811087596449 1.7240993257014 0.553656723728723 2.06416862920026 -0.0969981649615153 0.694845293698017 1.84697674405759 1.69786925769363 1.88757611596458 1.48356429952899 1.40578095492954 2.08401386603139 1.19618158243307 2.28942420686368 1.78570539112441 0.642838371023347 2.28950169591456 2.41227349337903 1.40561183326435 1.21729433498973 1.0160369244342 2.00303747322312 1.15283025088332 1.39763790648474 2.65320191614152 2.55269448575163 2.14347186737678 0.513939072911987 1.86606972517433 1.64646577172161 0.490397174597958 2.26948424059982 1.32373241828549 -0.0969981649615127 1.95998429147028 1.15323953692962 0.576648279544098 1.70202696171738 0.82037287676627 1.11565669365963 0.383512728199457 1.13263899852132 1.31780182812083 1.75380656635973 0.76612982873178 0.78987360016135 1.64325875284771 1.5573119958288 1.092357424053 1.71476783158182 1.47955029006499 2.56179506555556 0.519598152609757 1.5207495717167 1.18243331927246 0.900004298428511 2.04881643210405 3.27445548315047 0.467206623718648 1.38434893667109 1.80960392973994 1.46694084985062 2.59303418731915 3.06852642335405 1.68224245681082 1.89688768437747 1.37295637705041 0.916286238704059 1.69727645158777 1.79899457068124 2.09624775339545 1.51455971674054 1.82620060288974 1.59891345505649 1.1107539376324 1.04717165576845 1.19269238831304 2.49121337598923
"NVEC200_010921_1.1" 2.77855786045629 1.96196721360196 2.04681446260942 1.89455733812982 1.90765594599443 2.6791652410105 2.74495341436141 3.26222562519971 1.69566934821226 2.219648273808 3.03952034462796 3.52488837159949 1.67606698248072 1.54190780222491 2.23398523282916 2.7165017948183 1.83629053571477 2.59800384592245 2.38426764132814 1.70126217006785 3.34734001108133 1.7628759169049 3.69612358229072 3.30137075178351 2.35063188108803 2.25435847991629 2.23527127685654 1.76545532105378 1.86606972517433 1.87954032421873 2.6096092284475 1.94481145151153 2.49555013291933 3.3541748729647 2.5511414518379 3.40648364013902 2.57109729524132 2.64648135498958 0.82037287676627 2.33385566972276 1.96024459718496 3.45889654001 2.16859489043563 1.56862702843609 2.81982678368995 2.69879689155288 2.25255296562713 2.49069365614013 2.61424792718919 1.9076331096122 1.96377109478137 2.76722125384609 1.5505531950091 2.64492775364418 3.08708961084439 2.48296497576203 2.46211624254228 2.35490610345793 2.31093934522387 2.67368352070506 2.18067428496646 2.53935956643388 1.57262348274468 1.84686833691016 1.91756001969177 2.27492791332755 2.08577780043956 1.72929724289679 2.47269240276771 2.59085976869104 2.65089028501751 2.10390750316278 3.50832090877057 3.2189757331373 1.75881189992656 1.83799932101425 2.38198943613396 3.10525564948573
"NVEC200_010923_1.1" 2.34574858045951 2.16611091736779 1.34110407325967 2.60682151160454 1.90765594599443 3.01007635195584 0.463332492544558 1.69786925769363 2.97229956715114 1.70564191846285 1.97657927422632 1.54493127423119 2.14061091886212 1.54190780222491 2.43485221968602 1.62109566168062 1.17180995671597 0.736678052939033 1.97638001684659 1.21729433498973 2.24513197911228 0.777190059786602 2.607337921817 1.71021435536584 2.90318512256053 1.02222308918669 1.32835009369846 2.87647787601542 0.842775446981568 1.64646577172161 0.983054034763603 2.1949062625764 2.35521806071536 1.57004385276397 2.77529890141965 2.44546332744077 1.89413729696338 2.62101542710586 2.96573246386507 1.76506624482396 1.71453633381751 2.17418875650299 2.54378831247928 2.6015922664212 1.69249473634032 1.08807120743463 2.25255296562713 1.24595375626275 1.3398804475749 1.22863613818996 1.65962606031721 0.471701361579014 -0.0969981649615127 0.504450082270042 2.42859719611965 1.48396623466164 1.42320897518351 1.68496306718583 2.55015405256967 0.825996259071412 1.80960392973994 1.46694084985062 0.966957365546585 2.04601136024569 2.59744141181843 2.3623504760232 2.41910552552828 1.56953118570285 0.893858088541258 2.86729874977522 0.680929893062898 2.33251396688506 0.746586440313234 2.30996873014208 1.99873611710445 2.1141908029851 1.90153769599038 2.68358419365891
"NVEC200_010918_1.1" 4.08197227972856 4.08100874349017 3.98678181894785 4.50690307196272 3.31461237464831 4.05839173416749 4.00201445768141 3.07724310149349 3.97108038882257 3.98424895269712 4.30713448850175 3.82318667826994 4.21470748564643 4.32511320178958 4.0011120904413 3.93947809504863 3.94790871228021 3.8905226580867 3.59432008771293 4.02026784687656 3.96482371644384 3.72560952852769 4.14451469643963 3.42066817964007 4.08762435569382 3.63734476192891 3.71439938362515 3.92894138632672 4.15987190870761 3.92665463923747 3.71712377314327 3.81270545649629 3.96079560652958 4.00296759787666 3.55730962646857 3.31600590413393 3.37765747313227 3.17793064397972 3.78802878949286 3.85664061606912 3.05757748205728 3.56490649524142 3.64475910797756 4.06855898527472 4.152258537423 3.33132718188774 4.2051433858222 3.66092159692052 4.43877374335713 4.19425993096377 3.54672131498002 3.98580130213799 3.79680989449209 4.27142639973983 3.08708961084439 3.9848170723997 3.91822463197358 4.04590908767537 4.59708857724044 4.30634104584853 3.88904417057174 3.41841144725668 3.97463653669918 3.98580499687421 3.80860436804279 3.52777169171375 3.98461286740285 3.73493123694481 3.74390976044894 4.01825813759523 3.05052544872306 3.98473151708573 3.806344020627 3.45772745976696 4.31588543194826 3.6147050004224 3.73524352853609 4.02467281068215
"NVEC200_010922_1.1" 2.64811087596449 1.96196721360196 2.22180010088609 2.33781368301979 2.10949181962785 2.02499294494709 0.865894546961027 1.0632236928314 1.47426075308527 0.485765995087468 1.62212003277149 1.17435949059874 2.8888924339122 2.77934929572413 1.66170995090762 1.9279876143549 2.52795003333005 1.02291004738624 2.60358495002921 2.06302106028605 3.00053069879689 1.38677035443296 1.14976149346749 1.71021435536584 2.35063188108803 2.07833177577401 2.6611401107978 0.941790648497001 1.47864081051206 1.87954032421873 2.04334594530603 2.1949062625764 2.19975030436433 3.31236700913253 2.77529890141965 2.75192569786829 3.12509435778046 2.87009434798276 2.87811882482819 2.44682855045262 1.91133557887841 2.02287560814207 0.868051049537384 1.97283141986214 1.99923382625794 2.29416764438938 1.02101150605877 2.06478099945857 1.73529121126732 2.7156484303493 1.81969865753463 2.18558633540512 1.77731404066836 0.92766034499202 1.65962167782133 0.485966670188653 0.561470861692971 1.29584440702293 1.66550436933268 1.38434893667109 2.18067428496646 1.75452096190934 0.966957365546585 0.999898871662247 -0.0969981649615127 2.18186415660533 2.41910552552828 2.5954867557272 1.69727645158777 2.24858835314062 2.09624775339545 2.17686186131164 2.03868188541899 1.85303270516855 1.75881189992656 1.28903218532693 2.14979072360283 0.877774844479005
"NVEC200_010832_1.1" 6.08533577083591 5.7767437257458 6.12245314850657 6.39965045584557 5.88179808807558 6.02693315311912 5.80631219091567 5.69315843763081 5.16833157002033 6.56179787785889 6.30288350852847 5.56081377990265 6.43270702734886 6.14532075238497 6.09517100751378 5.79269038228324 6.45813071385087 6.46486873370569 6.09216984756029 6.3742121426161 6.53634120896335 5.93486269041981 5.89112498803943 6.46712731014342 5.95947637669678 5.63546666772263 6.67171270345597 5.96707376150096 5.49118148426616 6.10854738972836 6.48764080106165 6.03449203380867 6.14932255974053 6.56111602903697 5.94309610427843 6.2666909064272 6.47324806130788 5.92217304651303 6.39983783118439 6.04041454602698 5.41591944034418 6.18227926403416 5.6017470857863 5.9225219591476 6.0942101808738 5.77934757761043 6.14922540770261 6.28375748060572 6.25477218722613 5.83980994403537 5.76340767532999 5.96290423546881 5.6806480337668 6.40256595113809 5.98224212693727 5.81596315649509 6.12972646501935 6.47132191837044 5.80662807227805 6.27783725994202 6.10424761773714 5.99420649565718 6.03756452375107 5.74541768163468 5.30735074819852 5.69200397447563 6.0571155778155 6.59452713464181 5.96174511590337 5.95443304807373 5.90053492523238 6.15163723113674 6.33220310449723 6.16426486690938 5.90004992810812 6.42918930368384 6.52536175751103 6.11984105331327
"NVEC200_010834_1.1" 6.69287865036409 6.28391681464765 6.636734717972 6.45409363525705 6.60402443955903 6.53224515686689 6.91052616018688 6.84852615139252 6.67048768919662 6.71663428552889 6.67986175626817 6.49452145308704 6.98439800084108 6.77689212934072 6.88000626406059 6.93617595045282 6.39927553965695 6.80866064588108 6.68562201367948 6.42177318611714 6.39436855434427 6.73689975760046 6.74177904966977 6.86438530551604 6.78696362773059 6.55613683633297 6.85290288092136 6.80545518858124 6.98833027177794 6.92715510636936 6.97092956808539 6.97487093524376 6.70643417329023 6.56996097165153 6.98914605711686 6.82954141396436 6.32092408428878 6.40912393175728 6.62905811649504 6.82596334443222 6.52107109756849 6.78591338862518 6.86345426016079 7.07243811810639 6.85063517399679 6.47675508178038 6.70532078101846 6.60965426012318 6.5348674848974 6.6640040472849 6.44201364580163 6.83133068609574 6.82165109678204 6.65880339845639 6.87641201911661 6.86283291513479 6.62041309549694 6.61808749970269 6.85711763767316 6.77934759133907 6.92775099362693 6.87535206471248 6.86635374609419 6.9595551906482 6.77521134928339 6.93711249311255 6.64726923169596 6.62268316508939 6.80962047358381 6.84316447482708 6.42283704813985 6.62883347231074 6.53875941861832 6.70580098026951 6.80428636806474 6.80991563225166 6.59084776943915 6.70717652438589
"NVEC200_010833_1.1" -0.0969981649615127 -0.0969981649615153 -0.0969981649615153 -0.0969981649615127 -0.0969981649615153 -0.0969981649615127 -0.0969981649615127 -0.0969981649615127 -0.0969981649615153 -0.0969981649615127 -0.0969981649615127 -0.0969981649615127 -0.0969981649615127 -0.0969981649615153 -0.0969981649615127 -0.0969981649615127 -0.0969981649615127 -0.0969981649615127 -0.0969981649615127 -0.0969981649615127 -0.0969981649615153 -0.0969981649615127 -0.0969981649615127 -0.0969981649615127 -0.0969981649615127 -0.0969981649615127 -0.0969981649615127 -0.0969981649615127 -0.0969981649615127 -0.0969981649615127 -0.0969981649615153 -0.0969981649615127 -0.0969981649615153 -0.0969981649615127 -0.0969981649615127 -0.0969981649615127 -0.0969981649615127 -0.0969981649615127 -0.0969981649615127 -0.0969981649615127 -0.0969981649615153 -0.0969981649615153 -0.0969981649615127 -0.0969981649615153 -0.0969981649615127 -0.0969981649615153 -0.0969981649615127 -0.0969981649615127 -0.0969981649615127 -0.0969981649615127 -0.0969981649615153 -0.0969981649615127 -0.0969981649615127 -0.0969981649615127 -0.0969981649615127 -0.0969981649615127 -0.0969981649615153 -0.0969981649615127 -0.0969981649615153 -0.0969981649615127 -0.0969981649615127 -0.0969981649615127 -0.0969981649615127 -0.0969981649615127 -0.0969981649615127 -0.0969981649615127 -0.0969981649615127 -0.0969981649615127 -0.0969981649615127 -0.0969981649615127 -0.0969981649615127 -0.0969981649615127 -0.0969981649615127 -0.0969981649615127 -0.0969981649615153 -0.0969981649615127 -0.0969981649615127 -0.0969981649615153
"NVEC200_011415_1.1" 5.93972295401767 5.83776837263257 5.92151658551359 6.25819083900569 6.06292239739214 6.26358847757253 6.14166112686371 6.50771960134817 5.81347483777016 6.28018031271581 6.33388021057781 6.3500364039321 6.30653625508204 6.40293041873268 6.15574919893626 6.26175640388007 5.99453419420439 6.19651717709438 5.84568305244114 6.36613060001891 6.3079075745233 5.97770923754773 6.17458816811599 6.09800959963721 6.2687358862403 6.48730360404335 6.48797191480371 6.40496126783403 6.27619728554677 6.02588490895195 6.46479961022295 5.86446618006405 6.36595304682112 6.37177533315973 6.23491517331697 6.16668112892792 6.00820523723448 6.18609668187274 6.02043984914257 6.51220630464962 6.12244542739502 6.31733498794924 6.43289289841769 6.30999636477746 6.01100690108886 6.14572384184355 6.02137584128356 6.20740445636441 6.1852658136574 6.20371586374283 6.17222370920766 6.26363382065195 6.13417015269898 6.49054616099078 6.50460658950583 6.07699255755025 6.38006785456502 6.10779825837041 6.44780330899161 6.39017644585117 6.33306552413044 6.36889134469248 6.57380900227843 6.30749971225908 6.24767058469958 6.29411188519761 6.14970582697911 6.38858321920909 6.3847059027225 6.41868876567797 6.41155705747412 6.28207962839871 6.32046735635946 6.23014064335402 6.26417412050735 6.06477597481351 6.5670657752967 6.18888514994485
"NVEC200_011417_1.1" 4.35692412971647 4.39708081727093 3.39586149410002 3.79937618354523 3.90881713156049 4.42270462928806 4.41598267763761 4.55151903381139 4.27570262904895 3.59734561563004 4.03269105539953 4.12592826400484 4.21470748564643 4.175315975065 3.61388494866719 3.93947809504863 3.14449804477402 3.65954859844024 4.106102159839 3.97846918116864 3.4937859053771 4.89847177684022 4.2459717539735 4.16448043293772 4.69643756429344 4.1638254910082 3.31228877097533 3.97489590555507 3.38147630671089 4.12122981351661 4.23185273380048 3.20066985578062 3.91153305844325 3.77717572229663 4.18396144238425 3.78936286426895 3.99619750810347 4.10141348863769 4.13362068014566 4.55587177236687 3.9742073127442 4.30737369516523 3.90264556107967 4.26425081048229 3.91656152102997 4.17031192105282 3.27648110918722 3.96909049268938 4.43877374335713 4.30119769844387 3.90906763428582 3.85678667219482 4.3839224275129 4.40914883123371 4.0448747867535 4.35670546867754 4.1215078495073 3.7524141357154 3.59947506918525 3.61412546185295 3.88904417057174 3.96069461860201 4.26979987693599 4.16776825825812 3.62133855858367 3.03327675508511 3.58117265947132 3.92781058784213 4.05560637632698 3.9002752172518 3.76878852231975 3.94026308815422 4.35880429645563 4.70404586762679 4.31588543194826 3.70091584408782 4.24380725597659 3.58671582138974
"NVEC200_011419_1.1" 1.43978481729034 1.96196721360196 0.553656723728723 1.480460560881 0.58340267238915 1.87574633791852 2.01478437250908 1.69786925769363 1.47426075308527 0.485765995087468 1.81020837652061 1.17435949059874 0.87908483736937 1.83621980985786 2.09946395495611 1.12949385506404 1.42881957512748 1.02291004738624 1.81001670874017 0.896641648954737 1.35954685789203 1.7628759169049 2.26319587873382 1.39763790648474 -0.0969981649615127 2.41122442274868 1.25479738854778 0.513939072911987 0.689368600553846 0.56939067642322 1.71556496892709 1.75020267580959 2.19975030436433 1.70387185641778 0.941239103296726 1.81281804508646 0.576648279544098 0.59896225584342 1.77721316597452 1.11565669365963 1.65636076598578 2.23506241292757 1.75833691495393 1.10683358897578 1.05905330919535 1.33506562243587 1.02101150605877 0.955322576759871 0.793388115847836 1.49208175783705 1.81969865753463 1.67528023585106 1.28138068746853 1.25446996677066 1.18243331927246 2.06826130666607 1.20636610651993 1.05321494156244 1.18734829165141 1.78589518006272 1.58080327224106 1.75452096190934 0.966957365546585 1.61576620986177 1.05110767634931 1.38318954968085 2.26204704692919 -0.0969981649615127 1.8892643907956 1.50770653265124 1.5556029153303 0.922994192481487 1.16381950758064 1.13190623816302 0.629734826841978 0.756432860846267 1.77039210097669 1.61620325924192
"NVEC200_011421_1.1" 5.42660793842401 5.06632387915578 4.72849602089489 5.81078172744474 5.65862321473153 5.04747276972015 5.67463940833409 5.10513036692884 4.97047041308134 5.16335522284417 5.6627581079627 5.51983383393643 5.79807653950132 5.86449962569566 5.39159265937804 5.6559896677334 5.24176408502807 5.53229141512706 5.50802987866219 5.77311336692284 5.60820826751946 5.61119779545651 5.53800088395697 5.71016095109302 5.54706330527317 5.43074243117046 5.63519340564867 5.42079213690161 5.51275333724729 5.2783743297993 5.71751321117411 5.55727318217136 5.74764075053955 5.99207994321142 5.96601505275249 5.7142736443146 5.8078436282962 5.80740013712908 5.02275140516927 5.36383681127188 5.21527823335857 5.24127224252618 5.24332908437698 5.36294876376229 5.23610128095204 5.19623613392678 5.27390989614136 5.49545831741442 5.3520223074411 5.15693900705059 5.64013250886068 5.8202396918146 5.83982005381853 5.44268865227857 5.1908021258829 5.28946112247968 5.26499318737859 5.26905833458126 5.58248450374301 5.10627598907495 5.66682378023767 5.00154763443699 5.58023281060411 5.59461688388069 5.78002936376464 5.61199028227945 5.69179290666088 5.81164823459255 5.82747070428139 5.62311111633739 5.800306611315 5.46542347083382 5.39433957600798 5.37719186176971 5.74397633834431 5.40678309024499 5.66362688413605 5.31156244127719
"NVEC200_011416_1.1" 7.63565610037731 7.80094122311589 7.65303966360416 7.72783135655213 7.51502208244624 7.41363741751205 7.22487037513017 7.41988684130291 7.43709657030263 7.09611411788804 7.20492611753744 7.56965707060556 7.33885443873379 7.42290695972929 7.31891414682729 7.59896695654652 7.24015228172733 7.54174916916172 7.49593889099449 7.56979586120691 7.33866639599228 7.36144148023576 7.41801833204355 7.54731527638193 7.38849057804852 7.31078576761207 7.28484924559561 7.13385856390791 7.23539054268286 7.49531080066545 7.51758112055052 7.53939933658586 7.5389799269697 7.28521267920214 7.77905909897145 7.63063194342095 7.47919704043071 7.22790569585807 7.5914821827106 7.50153282098697 7.48423673329984 7.65931000068227 7.80262760761503 7.69564328922037 7.5877116676052 7.79988414878676 7.58010377264335 7.69881956793553 7.57967024768019 7.63024357084224 7.68872910479899 7.519235581915 7.400506072359 7.66935244681186 7.46845550953806 7.56236606234428 7.39957532620997 7.4449421204624 7.17560090057065 7.37848564124756 7.70480339024136 7.49356484491278 7.26102031517045 7.4690164441739 7.31286447185261 7.47382536293056 7.56267644170911 7.50674104809708 7.76431766593544 7.23915142410289 7.49194608395269 7.4699779729395 7.52638795114335 7.92494044971215 7.48966975446497 7.63897405259653 7.68515707121427 7.48087075964755
"NVEC200_011418_1.1" 3.38082967771627 3.29540460206801 2.8735919305733 2.89314510394743 1.90765594599443 4.46798008115178 1.84697674405759 3.34652142958059 3.2766898212699 2.59785459538101 2.88065787673439 2.91546877156223 2.32308748089024 3.43550318585752 2.57549717475466 3.4538761290208 2.82486579502453 2.19904945216183 3.69323598314392 3.41492830684183 2.78984687910781 2.82413335229148 3.59719173617988 3.10160404729942 3.2119428729816 2.6815225068638 2.92813001658518 1.96080085431064 2.32209652108847 2.91112019994165 3.23148920269785 3.03952830768572 3.63630668305357 2.87235180165224 3.36378499367516 2.88376396084549 2.92824229046729 2.87009434798276 2.99955034125047 2.98478658079443 2.85142332981269 3.51287500673056 2.70018361027948 2.97107714931969 2.65421811163048 1.89289202830689 3.43085533336413 3.2175330751537 3.33826135286074 3.76672977471649 2.77960209446741 2.94700942227897 2.8907404422081 3.11647698350078 3.23074798158792 3.59790276581042 3.39821883063265 2.64519023902833 2.17460033203212 3.01008641082256 2.00703657389513 1.75452096190934 2.9190099989445 2.87268634080597 2.84584472908812 2.82191933764428 2.91745115049927 3.51222639247938 3.13452569427513 0.65184513639687 1.85110410702111 2.74446162967957 2.76761753919048 3.282515332318 2.54433944237925 3.2067417041464 2.89993066023832 2.69483217240058
"NVEC200_011420_1.1" 8.3499553822521 8.04690417792393 8.25853624681438 8.37356256622427 8.24814404795586 8.25036036320087 8.27097285999331 8.41350228720256 8.0623779861011 8.24735619589779 8.24587643829751 8.76552021532226 8.27065005024276 8.49471801350897 8.34844439900981 8.59080362928434 8.3410775102374 8.52099340096287 8.55765774077582 8.44679336447036 8.49962660386404 8.36811031481549 8.32412657028363 8.42029346197271 8.45710180205058 8.23747840641076 8.37436591187589 8.44899528021805 8.419732678635 8.51556972678874 8.70631133649831 8.59678232705885 8.70034468485606 8.62652765579484 8.6021840896407 8.62251342986336 8.44117914538734 8.33119125023613 8.41615662754284 8.17599147681332 8.17763911348372 8.11255700699042 8.40701624593783 8.33398015045256 8.44532162568975 8.22238412062764 8.39619802037107 8.2769539254808 8.27344676917044 8.175940115139 8.34408068757796 8.53852299527788 8.26706732656517 8.33113843125377 8.35129846226709 8.07941557561743 8.30456089348512 8.74698412267744 8.39840267294901 8.26670330855089 8.56723443491004 8.29070203462576 8.38758212068167 8.30199009405929 8.41337816064015 8.4355750934251 8.6824014491156 8.45294017476457 8.59550651684667 8.3290328299494 8.37950213727845 8.15446946635935 8.58535919189626 8.95784014948341 8.40483027540932 8.85944810464186 8.65231270833329 8.49764685848398
"NVEC200_011253_1.1" 6.02096373161997 6.3690695600856 6.40238954344667 6.22278890988285 6.32867057600728 6.30160052841424 6.42106427040737 6.45172889883839 5.99122252200855 6.54031912876448 6.33388021057781 6.53621636307643 6.33104912950892 6.54204780275304 6.36814008336202 6.82100162160613 6.45090378968252 6.55178452411818 6.22208852488366 6.36613060001891 6.14010922138065 6.36962101796746 6.22516192338731 6.06175914260611 6.21196136852935 5.96150499246353 6.28275583591203 6.45445918763511 6.47610841847011 6.21898066910104 6.36963710522098 6.50479522728569 6.72793645126278 6.56996097165153 6.53995298718194 6.52073864027778 6.50894239934444 6.43834643807411 6.24250174563994 6.32536948998313 6.13766948153435 6.26324604011787 6.39905184220013 6.21851191921912 6.25472415473916 6.18561173121597 6.44939304103384 6.28994152049776 6.32826644747171 6.04863756428179 6.23747513266841 6.47621378610788 6.18448709979751 5.98459318672261 6.2585797057203 6.28938953478801 6.19424875851337 6.63473672124179 6.27518543264855 6.30865997637233 6.27678323002555 6.61311662311835 6.47803762774572 6.16490137909913 6.40113627834859 6.20964316179007 6.16087270338909 6.24200270837052 6.18867045705452 6.65561477551231 6.36553390050379 6.38520648242304 6.58853568458452 6.56611486801855 6.15684066621056 6.09693026921991 6.32116197251923 6.49182175727956
"NVEC200_011252_1.1" 6.72556129391819 7.11189888157449 7.10158878756584 7.02109531843208 6.97093385902115 6.94630327363765 6.76507548596217 6.98627962290493 6.41400313073489 6.83896506553316 6.70378946391045 6.95275690979634 7.00485716971486 7.06652655088046 6.91046194329737 7.08337968847465 7.27739819453157 7.08996661622876 6.91812033373818 6.993634232387 7.35313109053837 6.79395614414835 7.08077056856175 6.93622699220268 6.29083453041704 6.78845031708157 7.06479176271047 6.78625282062712 6.86795558325818 6.15374005125303 7.03435728986234 6.66532119834266 7.19744409647135 7.26356725689389 7.03321839053304 7.1958304463748 6.9659351210683 6.91793996243973 6.78393431270848 7.22883904864171 6.49175060869257 7.12177142192082 6.84960076428206 7.08112119335143 6.82162967263357 6.90243531555302 7.09996216301595 6.7418470637205 7.18786327896904 6.92035308379903 6.8423323382923 6.87084828461897 7.02863155414994 6.95152876698589 6.8927075908268 6.75503335818294 6.8379636311684 6.72042624285099 7.06905989210094 6.935617993625 6.77359289625147 6.70873272338337 7.06620443344174 7.15007250302765 6.74494037889544 6.87676123797258 6.83325420509624 6.97910018402253 6.83317274095343 6.6187316142311 7.12155034129108 6.80035656958503 7.11548607316322 6.60387858401882 7.0101817710172 7.03405362939486 6.99900086734869 7.10118238636897
"NVEC200_011254_1.1" 4.90558327844371 5.18849596288475 4.9436013484229 5.06197074448328 4.77688848772281 5.07699641437008 6.14166112686371 4.95210396755654 5.71565138238701 6.11565411811645 5.42436927977929 5.4119823233281 5.52815148871312 5.36212785530646 5.19117977749389 5.11942864498498 5.5155672536556 5.04940137318656 5.27240101239255 5.01990212802623 4.89484366114864 5.24094112324769 6.03035795401052 5.17808561857295 5.35066548155925 5.72787403353875 5.60108979160318 5.37010476973156 5.78510780514111 5.37695296642645 5.19550392949284 6.27068116655834 4.64270025173692 5.06409298389354 5.60635911114522 5.30777501293995 4.81756046653388 5.03631619386461 5.33635691167394 5.50097825398078 5.48896432626099 5.30385126255574 5.1649503148651 5.39115443456806 4.98020701122934 4.99543447420679 5.5514637783422 5.06172571340631 4.83145255871598 5.33529509532327 5.45744525028352 4.89956700634488 5.56385582037197 5.12049320631465 5.3249443968414 5.81596315649509 5.57297172769417 5.4679816250482 5.10827400114804 5.48923955352702 5.08053707212578 5.15757311690013 5.36508368856539 5.40821695123445 5.17737703177596 5.21697646981777 4.71765574749015 5.11855582383648 5.07498632415749 5.38030608088326 4.68135041421499 5.33409779031015 5.50216237727144 5.14075569860199 5.49252227580764 5.06053423317815 5.154041970446 5.54014690178132
"NVEC200_011255_1.1" 7.17339135618608 7.32936036890477 6.89104597212823 7.1864242998751 7.20928844057419 6.82103956181748 7.41317204294291 7.5676914682689 7.00148770046228 7.35586597125515 7.20072834297677 7.38802332664001 7.09826237737038 6.95601651570255 7.21700659236825 7.40997489566148 7.14035553096678 7.1091999206576 7.39669227885905 7.03500203439539 7.08502133457255 7.24934028777844 7.20356122792869 7.15417859232257 7.16743926785741 7.05540602839416 7.42546918484054 7.64808233983068 7.3234715384033 7.63731473152095 7.30256223940564 7.42578101650613 7.11823898437216 7.11435424460577 7.4415966609339 7.34627835607007 7.21857236002657 7.18831736073834 6.93362368045866 7.3243466263302 7.1950808399441 7.33155902944885 7.23992747743648 7.16110400424897 7.3237823059068 7.24965204143806 7.22131082333065 6.99371519110315 7.27222342182668 6.86912603481762 7.03409038100265 6.89295309168295 6.99519244881353 7.2690155859359 7.19822902695094 7.319100352481 7.26443246167437 7.38387812285372 7.15762817357112 7.01252046912726 7.06701531124845 7.31171190955696 7.59742197791581 7.22386863202174 7.40769969163842 7.46929109355067 7.11168419583011 6.88343438512019 7.38460390824976 7.23306331398163 7.20231956879293 7.49325114960464 7.43682681517485 7.21707264987934 7.10947667250994 7.46511226997245 7.28172651348507 7.19227707156794
"NVEC200_011251_1.1" -0.0969981649615127 -0.0969981649615153 -0.0969981649615153 -0.0969981649615127 -0.0969981649615153 -0.0969981649615127 -0.0969981649615127 -0.0969981649615127 -0.0969981649615153 -0.0969981649615127 -0.0969981649615127 -0.0969981649615127 -0.0969981649615127 -0.0969981649615153 -0.0969981649615127 -0.0969981649615127 -0.0969981649615127 -0.0969981649615127 -0.0969981649615127 -0.0969981649615127 -0.0969981649615153 -0.0969981649615127 -0.0969981649615127 -0.0969981649615127 -0.0969981649615127 -0.0969981649615127 -0.0969981649615127 -0.0969981649615127 -0.0969981649615127 -0.0969981649615127 -0.0969981649615153 -0.0969981649615127 -0.0969981649615153 -0.0969981649615127 -0.0969981649615127 -0.0969981649615127 -0.0969981649615127 -0.0969981649615127 -0.0969981649615127 -0.0969981649615127 -0.0969981649615153 -0.0969981649615153 -0.0969981649615127 -0.0969981649615153 -0.0969981649615127 -0.0969981649615153 -0.0969981649615127 -0.0969981649615127 -0.0969981649615127 -0.0969981649615127 -0.0969981649615153 -0.0969981649615127 -0.0969981649615127 -0.0969981649615127 -0.0969981649615127 -0.0969981649615127 -0.0969981649615153 -0.0969981649615127 -0.0969981649615153 -0.0969981649615127 -0.0969981649615127 -0.0969981649615127 -0.0969981649615127 -0.0969981649615127 -0.0969981649615127 -0.0969981649615127 -0.0969981649615127 -0.0969981649615127 -0.0969981649615127 -0.0969981649615127 -0.0969981649615127 -0.0969981649615127 -0.0969981649615127 -0.0969981649615127 -0.0969981649615153 -0.0969981649615127 -0.0969981649615127 -0.0969981649615153
"NVEC200_010818_1.1" -0.0969981649615127 -0.0969981649615153 0.553656723728723 -0.0969981649615127 1.04389165502869 -0.0969981649615127 -0.0969981649615127 0.596730948999973 -0.0969981649615153 0.485765995087468 0.84180734987864 -0.0969981649615127 -0.0969981649615127 -0.0969981649615153 0.437006090061029 0.642838371023347 -0.0969981649615127 -0.0969981649615127 0.841682342518917 -0.0969981649615127 -0.0969981649615153 -0.0969981649615127 -0.0969981649615127 -0.0969981649615127 -0.0969981649615127 -0.0969981649615127 -0.0969981649615127 0.941790648497001 -0.0969981649615127 1.02348037334724 -0.0969981649615153 -0.0969981649615127 0.543687696880501 0.599953306133677 -0.0969981649615127 -0.0969981649615127 -0.0969981649615127 -0.0969981649615127 0.433407493636396 -0.0969981649615127 -0.0969981649615153 0.437422086833984 -0.0969981649615127 0.423552027692822 0.398173989037369 0.413539582627104 -0.0969981649615127 0.344436875017685 -0.0969981649615127 -0.0969981649615127 -0.0969981649615153 -0.0969981649615127 -0.0969981649615127 -0.0969981649615127 0.464509813717641 -0.0969981649615127 -0.0969981649615153 -0.0969981649615127 0.467206623718648 -0.0969981649615127 -0.0969981649615127 -0.0969981649615127 -0.0969981649615127 -0.0969981649615127 -0.0969981649615127 -0.0969981649615127 -0.0969981649615127 0.496834182422726 -0.0969981649615127 -0.0969981649615127 -0.0969981649615127 -0.0969981649615127 -0.0969981649615127 0.437026655494604 -0.0969981649615153 -0.0969981649615127 -0.0969981649615127 0.444789464114098
"NVEC200_010982_1.1" 4.84737606384993 4.35595082025447 4.21087196645285 4.53604018423329 3.96194245251117 4.42270462928806 3.78697520390555 4.14379775074986 4.34277193647958 3.98424895269712 4.30713448850175 4.70332389686611 4.34879621943448 4.37177787140742 4.07467407027119 4.15771971229039 3.72639372432492 4.44484481905742 3.95482320375375 4.31711351403099 4.01420261169685 4.48858926448425 3.64750551626531 3.94322885410002 3.74754585179292 3.87143459226535 3.83668036450441 4.26113706802318 3.85668705847598 4.12122981351661 4.23185273380048 3.70933316324137 4.37838939689965 4.15177919323161 4.22254049327157 4.29481690398765 3.71982571992807 3.83460335749526 4.0273634357443 4.15151472582681 4.10388728552788 4.39621879516135 4.15778271426574 4.40921724548595 4.18299322067234 3.96559853046747 3.92236151920429 3.93792528786588 4.20903014263473 3.99627409784503 4.36342180086533 4.10421974979768 4.20047759645017 3.90299530026411 4.22726809866368 4.2192292750072 4.19542586316782 4.20301500406532 4.2690767035888 3.51187996193105 4.55797585315068 4.21869839136942 3.77417492445596 3.98580499687421 4.25771044212811 4.23153219745181 3.76803074500016 4.28572249873186 3.97320450847025 4.41233278508684 3.9037228135139 4.06975628513681 4.35880429645563 4.42343609525214 4.0217089935192 3.93237186312187 4.17354902881271 4.50258963734402
"NVEC200_010983_1.1" 3.11084696426494 3.74103280835946 3.53499232054008 3.35219132776315 3.14120620527606 2.6791652410105 2.64614747623845 2.86500451927158 3.05462631395181 3.06705713432296 3.03952034462796 2.47555240697672 1.67606698248072 3.34484562518694 3.21898082596295 2.7165017948183 3.46458682938848 3.04414188067586 3.11260634829211 2.89185304082278 3.26813682004243 3.0550683096233 2.96478390679475 2.78324792898803 3.11618243953495 3.27851045514325 2.982127304717 3.2196208587361 3.18049657471893 3.35988965873327 2.49403875785771 3.70933316324137 3.37070689499666 2.48039577864384 3.05727332338901 3.21947198513325 3.59252359421756 3.57873734117941 2.99955034125047 3.43171054628687 3.71476497000105 3.84293551866041 2.88539189637128 3.11331931522952 4.05591910579844 3.33132718188774 3.43085533336413 3.87349942726497 3.21966314143637 2.99591169354364 3.40243738514933 2.94700942227897 2.98460565241098 2.85236969396472 3.16070618077913 3.06759356903632 3.78091121339245 2.35490610345793 3.3051026510686 2.93305054950745 2.92945674848478 2.93407929951001 3.66242841069075 3.39491567078302 3.05769477489267 1.89688768437747 3.01912875465434 3.09645964268192 2.69464609880249 3.47432909946975 2.9292115377304 3.52440793085714 2.76761753919048 3.21904062636689 3.05008834922483 3.56958742912478 2.76309256565869 2.37750339018883
[truncated: 19,792,474 more chars]
